# Supplementary material for: Association of CKD-MBD Markers with All-Cause Mortality in Prevalent Hemodialysis Patients: A Cohort Study in Beijing
Source: PLoS One. 2017 Jan 3;12(1):e0168537. doi: 10.1371/journal.pone.0168537 (PMC5207661; doi:10.1371/journal.pone.0168537)
Supplement: S1 Dataset — (XLS) [file pone.0168537.s001.xls]

## Sheet: Sheet1
finoutcome	pricauseesrd	gender	preca	prepho	ipth	duration
relief	Glomerulonephritis	male	1.1	1.1	12.6	3590
relief	Diabetic nephropathy	male	2.23	1.74	56.37	53
relief	Glomerulonephritis	male	1.75	0.6	60.4	5694
relief	Diabetic nephropathy	male	1.94	0.98	53	626
death	Glomerulonephritis	male	2.11	0.89	20.82	305
relief	Diabetic nephropathy	male	2.19	1.47	10.07	455
relief	Glomerulonephritis	female	2.49	1.22	60	5441
relief	Diabetic nephropathy	male	2.27	2.99	19.7	501
relief	Glomerulonephritis	female	2.26	1.28	26.6	640
relief	Hypertension	male	2.12	0.84	47.2	556
relief	Diabetic nephropathy	male	2.41	2.16	15.62	142
relief	Diabetic nephropathy	male	2.23	1.49	60.8	1527
relief	Glomerulonephritis	male	2.46	2.76	28.2	3789
relief	Glomerulonephritis	female	1.165	1.68	33.88	2885
death	Glomerulonephritis	female	2.59	1.04	9.6	2732
relief	Glomerulonephritis	male	2.22	1.99	37.8	458
relief	Diabetic nephropathy	male	2.27	1.64	55.1	1372
relief	Glomerulonephritis	male	2.39	1.99	18.9	39
renal transplant	Glomerulonephritis	female	2.5	2.26	71.64	434
relief	Glomerulonephritis	male	2.2	1.8	70.8	3936
relief	Diabetic nephropathy	male	2.15	2.12	54.2	293
relief	Diabetic nephropathy	male	2.25	1.5	68.73	143
relief	unkown	female	2.16	0.7	16	942
relief	Hypertension	female	2.33	1.67	19.3	1135
death	Diabetic nephropathy	female	2.25	1.05	3.51	271
relief	Hypertension	male	2.36	1.4	51.15	1898
relief	Hypertension	female	2.22	1.11	63.82	1263
relief	Glomerulonephritis	male	2.57	1.89	28.78	73
relief	Diabetic nephropathy	female	2.214	1.08	15	1860
relief	Hypertension	female	3.22	1.59	6	1440
relief	Hypertension	female	2.03	2.16	15	334
relief	unkown	female	2.47	1.07	72	841
death	Diabetic nephropathy	male	2.06	1.68	41	672
relief	Hypertension	male	2.13	1.8	46.38	1908
relief	Diabetic nephropathy	female	2.31	0.86	19.2	1212
relief	Diabetic nephropathy	female	2.42	1.1	73.17	1450
relief	Diabetic nephropathy	male	2.3	2.3	73.58	856
death	Diabetic nephropathy	male	2.29	1.4	30.7	480
death	Diabetic nephropathy	female	2.12	1.16	6.04	911
relief	Diabetic nephropathy	male	2.25	1.28	70.7	460
relief	Hypertension	male	2.45	1.27	53	2974
relief	Glomerulonephritis	female	2.55	1.84	20.2	2921
death	Hypertension	male	2.3	2	60.02	215
relief	Glomerulonephritis	female	2.24	1.72	21.3	546
relief	Glomerulonephritis	male	2.23	2.36	3.9	2074
relief	Glomerulonephritis	female	2.49	1.05	27	799
relief	Diabetic nephropathy	male	2.31	1.53	22.4	582
relief	Diabetic nephropathy	male	1.91	1.96	67.3	1391
death	Diabetic nephropathy	female	2.21	1.79	49	1396
relief	Diabetic nephropathy	male	2.5	1.06	55.83	1611
death	Glomerulonephritis	female	2.45	1.68	38	1418
relief	Glomerulonephritis	female	2.16	1.94	59.5	1768
relief	Glomerulonephritis	female	2.81	3.04	34.27	589
death	Hypertension	male	1.81	1.06	68.98	2340
relief	Glomerulonephritis	female	1.97	2.1	30	4769
death	Diabetic nephropathy	male	2.17	0.52	58.1	476
relief	Glomerulonephritis	female	2.24	0.53	65.17	701
relief	Diabetic nephropathy	male	1.89	1.61	4.14	467
death	Hypertension	male	2.18	0.92	14.8	353
relief	Glomerulonephritis	male	2.08	1.45	12.84	1318
relief	unkown	male	1.94	1.49	44.49	1620
relief	Glomerulonephritis	female	2.3	1.54	48.5	741
relief	Polycystic kidney disease	male	2.32	2.2	4.89	928
relief	Glomerulonephritis	female	2.73	2.81	3.04	4533
relief	Glomerulonephritis	female	1.9	2.72	64.1	1647
relief	Glomerulonephritis	female	1.72	2.26	14.03	3116
relief	unkown	female	2.36	1.64	6.82	1480
relief	Glomerulonephritis	male	2.3	1.42	52.49	254
relief	Hypertension	female	2.46	1.63	57.92	1481
relief	Glomerulonephritis	male	2.44	1.42	33.4	561
death	Hypertension	male	1.96	1.24	66.9	873
relief	unkown	male	1.56	1.23	23.5	602
relief	Diabetic nephropathy	male	2.21	1.53	19.4	779
death	Diabetic nephropathy	female	2.09	1.57	24.3	1175
relief	Glomerulonephritis	female	2.5	3.2	13	3072
relief	Glomerulonephritis	male	2.81	1.81	60.1	273
relief	Glomerulonephritis	female	2.41	2.41	39.6	4198
relief	Glomerulonephritis	male	1.62	3.06	42.86	1272
death	unkown	male	2.22	1.78	41.7	640
relief	Glomerulonephritis	male	2.21	1.15	65.14	1387
death	Glomerulonephritis	male	2.37	1.38	23.4	134
death	Diabetic nephropathy	male	2.09	1.79	63.1	470
renal transplant	Diabetic nephropathy	male	2.42	2.34	31.56	2247
relief	Glomerulonephritis	male	2.2	1.87	27.7	8545
relief	Glomerulonephritis	male	2.04	0.85	32.08	1677
relief	Diabetic nephropathy	female	2.42	1.76	35.8	940
relief	Hypertension	male	2.86	2.06	17.5	2194
relief	Glomerulonephritis	female	2.66	2.56	36.8	3017
relief	unkown	male	2.27	1.01	60.4	1470
relief	Hypertension	female	2.3	2.3	16	2881
relief	Hypertension	male	2.24	1.5	61.5	92
relief	Glomerulonephritis	male	2.95	1.99	12.2	2152
relief	Hypertension	female	2.3	1.7	48.06	3441
relief	Glomerulonephritis	female	2.36	1.69	58	381
relief	Glomerulonephritis	male	2.59	0.67	15.53	401
relief	Diabetic nephropathy	female	2.19	2.19	42	98
death	unkown	male	2.08	1.04	30.4	165
relief	Diabetic nephropathy	male	2.08	2.08	32.48	880
relief	Glomerulonephritis	male	2.27	1.81	12.5	5433
relief	Diabetic nephropathy	male	2.31	1.46	49.2	1887
relief	Glomerulonephritis	female	1.231	0.81	18.48	460
death	Diabetic nephropathy	female	2.2	1.96	70.4	1391
death	unkown	female	2.28	1.87	26.23	631
death	unkown	male	2.34	0.14	10	122
relief	Hypertension	female	2.45	1.59	28.9	1794
relief	Glomerulonephritis	female	2.23	1.64	0.01	121
death	Hypertension	female	1.84	0.4	20.4	409
give up treatment	Glomerulonephritis	female	2.25	0.49	50.02	456
death	Diabetic nephropathy	female	2.43	1.3	72	808
relief	Diabetic nephropathy	female	2.1	1.79	29.9	900
relief	Glomerulonephritis	female	2.22	1.55	56.5	802
relief	unkown	male	2.03	1.07	40.4	1003
death	Hypertension	male	2.15	0.56	53.93	2028
relief	Glomerulonephritis	female	2.42	1.71	24.9	6255
relief	Glomerulonephritis	male	2.21	1.52	57	28
relief	Diabetic nephropathy	male	2.29	1.72	41.85	264
death	Glomerulonephritis	female	1.88	0.88	71.7	366
death	Glomerulonephritis	male	2.38	0.84	41.04	62
death	unkown	female	3.17	2.29	1.4	122
relief	Glomerulonephritis	female	2.41	1.42	13.78	1786
relief	Glomerulonephritis	male	1.9	1.05	21.58	2372
relief	Diabetic nephropathy	male	2.5	1.36	57.6	2310
relief	Diabetic nephropathy	female	2.46	1.3	50.7	71
relief	Diabetic nephropathy	male	1.99	0.93	16.03	1083
relief	Glomerulonephritis	male	2.17	1.43	73.2	2945
relief	Diabetic nephropathy	male	1.97	1.97	10.2	260
relief	Glomerulonephritis	female	2.37	1.54	54	4584
relief	Diabetic nephropathy	female	2.13	1.8	34.37	847
relief	Glomerulonephritis	female	2.02	0.87	2.11	2737
give up treatment	Diabetic nephropathy	male	2.2	1.83	33.62	803
death	unkown	female	2.55	2.03	14	504
death	Diabetic nephropathy	female	2.15	1.24	11.82	700
death	Diabetic nephropathy	female	2.12	1.81	24.8	885
death	Diabetic nephropathy	male	2.05	2.02	13.4	168
death	Diabetic nephropathy	female	2.16	1.57	15.2	2564
relief	Hypertension	female	2.91	1.49	18.65	2258
relief	Diabetic nephropathy	male	2.06	2.02	58.2	857
relief	Diabetic nephropathy	female	2.47	0.97	41.28	2007
relief	Glomerulonephritis	male	1.89	0.69	3.9	4264
relief	Glomerulonephritis	male	2.75	1.99	2.84	4929
relief	Diabetic nephropathy	male	2.01	1.39	48.89	214
relief	unkown	female	2.53	1.78	11.8	7792
relief	Glomerulonephritis	female	2.1	2.07	41.4	250
relief	Diabetic nephropathy	female	2.13	1.37	16.59	1508
relief	Hypertension	female	2.276	1.48	62.35	549
relief	Glomerulonephritis	female	2.45	1.09	53	2372
relief	Glomerulonephritis	female	2.25	1.37	53.7	509
relief	unkown	female	2.44	1.25	38.58	3110
relief	Glomerulonephritis	female	2.39	1.47	51.1	388
relief	Diabetic nephropathy	female	2	1.2	40.1	821
renal transplant	Hypertension	male	2.42	2.06	63.5	767
relief	Hypertension	female	2.37	1.1	73	135
relief	Glomerulonephritis	female	2.18	1.96	5.34	4673
relief	Glomerulonephritis	male	1.73	1.85	10.98	3833
relief	unkown	female	2.69	0.85	63	2413
relief	Diabetic nephropathy	female	2.54	2.54	46.51	588
relief	Hypertension	female	2.43	1.29	5.92	297
relief	Polycystic kidney disease	female	2.68	2.53	74	1851
relief	Diabetic nephropathy	female	2.29	2.29	27.71	880
relief	Diabetic nephropathy	male	2.41	1.55	59.1	597
relief	Hypertension	female	2.54	1.64	68.9	2654
relief	Diabetic nephropathy	female	2.21	1.21	13.92	109
relief	Glomerulonephritis	male	2.1	1.16	0.8	1654
renal transplant	Polycystic kidney disease	male	2.09	0.5	54.6	1284
relief	Diabetic nephropathy	female	2.4	1.71	22.1	449
relief	Glomerulonephritis	female	2.22	1.18	40.4	3043
relief	Diabetic nephropathy	female	2	1.6	11.4	851
relief	Glomerulonephritis	male	2.39	1.16	27.1791	1608
death	Diabetic nephropathy	male	2.18	2.3	6.33	1832
relief	Glomerulonephritis	female	1.94	1.38	12	583
relief	Glomerulonephritis	female	2.53	1.27	25.83	3835
relief	Glomerulonephritis	male	2.16	1.66	31	2887
death	unkown	male	2.14	1.08	18.9	1658
relief	Glomerulonephritis	male	2.15	1.72	58	1121
relief	Polycystic kidney disease	male	2.3	2.27	53.1	10478
death	Diabetic nephropathy	male	2.45	1.26	14.88	3108
relief	Diabetic nephropathy	male	2	1.54	70.28	974
relief	Hypertension	male	1.08	2.64	69.85	1026
relief	Diabetic nephropathy	female	2.27	1.64	36.9	1171
relief	Hypertension	male	2.1	1.4	60.08	7120
death	Hypertension	female	2.31	1.15	24	1765
relief	Glomerulonephritis	male	2.12	2.23	24.3	78
relief	Diabetic nephropathy	female	2.37	1.89	72.96	1216
relief	Diabetic nephropathy	female	2.6	0.88	20.6	456
relief	Diabetic nephropathy	male	2.21	1.02	30.2	536
death	Glomerulonephritis	male	2.44	2.02	35.16	2820
death	Glomerulonephritis	female	2.33	1.91	70.98	1593
relief	Diabetic nephropathy	male	2.19	1.89	17.4	2947
relief	Polycystic kidney disease	male	2.18	1.9	18.78	5231
relief	Diabetic nephropathy	male	2.56	2.46	9.7	2723
relief	Hypertension	female	2.23	1.42	16.19	260
relief	Glomerulonephritis	female	2.22	1.98	68.8	243
give up treatment	Polycystic kidney disease	male	2.01	1.72	16.8	879
relief	Glomerulonephritis	male	1.26	3.35	25.9	2372
relief	Glomerulonephritis	female	2.17	2.45	67.4	1775
relief	Diabetic nephropathy	female	2.62	1.24	33.7	590
relief	unkown	female	2.28	1.68	64.9	2248
death	Hypertension	female	2.21	1.67	73.5	845
relief	Glomerulonephritis	female	2.55	1.39	28.49	3468
death	Diabetic nephropathy	female	2.26	1.66	69.6	840
relief	Glomerulonephritis	female	1.96	1.78	19.7	890
relief	Hypertension	male	2.35	1.93	3.23	181
relief	Polycystic kidney disease	female	2.8	1.28	20.4	2258
give up treatment	Glomerulonephritis	female	1.92	2.19	48.52	1732
transfered to peritoneal dialysis	Diabetic nephropathy	female	2.01	1.3	46.1	5171
relief	Diabetic nephropathy	female	2.77	1.55	7	1296
relief	Diabetic nephropathy	male	2.22	1.22	7	2372
relief	Diabetic nephropathy	female	2.47	0.9	33.8	303
relief	Hypertension	male	2.19	1.53	42.6	3917
death	Glomerulonephritis	male	2.8	2.3	14.64	2216
relief	Glomerulonephritis	female	2.58	1.96	68	1933
relief	Glomerulonephritis	female	2.26	1	60.7	778
death	Diabetic nephropathy	male	2.42	1.59	64.7	347
death	Hypertension	male	1.81	0.7	22.6	2203
transfered to peritoneal dialysis	Glomerulonephritis	male	2.01	1.59	6	96
relief	Glomerulonephritis	female	2.61	3.12	15.9	2636
relief	Hypertension	female	2.22	0.71	44.77	1620
relief	Diabetic nephropathy	female	2.18	3.17	19.5	683
relief	Glomerulonephritis	female	2.79	1.34	12.52	2770
death	Glomerulonephritis	male	2.13	2.01	30.79	1017
relief	Diabetic nephropathy	female	2.09	2.28	67.7	170
relief	Diabetic nephropathy	male	2	1.56	26	321
renal transplant	Glomerulonephritis	female	2.25	1.53	42.6	421
relief	Glomerulonephritis	female	2.78	1.62	60.4	37
relief	Diabetic nephropathy	male	2.16	1.8	51.7	168
relief	Diabetic nephropathy	female	2.45	1.56	43.9	268
relief	Glomerulonephritis	male	2.54	2.18	6.8	2864
relief	Diabetic nephropathy	female	2.11	0.79	8.96	573
relief	Hypertension	male	2.35	2	17.6	53
death	Hypertension	female	2.36	0.82	35.3	944
death	Glomerulonephritis	female	2.34	1.44	10.7	1266
give up treatment	Diabetic nephropathy	male	2.42	1.42	21.81	555
relief	Glomerulonephritis	female	2.26	2.45	64.4	459
death	Glomerulonephritis	female	2.1	2.68	30.7	6337
relief	Glomerulonephritis	male	2.48	1.63	61.5	424
give up treatment	Glomerulonephritis	male	2.35	0.78	10.7	65
relief	Glomerulonephritis	female	2.3	1.54	56.67	1453
relief	Diabetic nephropathy	female	2.15	0.77	18.5	2636
renal transplant	unkown	female	2.4	1.44	3.63	122
relief	Glomerulonephritis	female	2.21	1.56	39.96	147
relief	Glomerulonephritis	male	1.97	1.73	29.8	1015
death	Glomerulonephritis	female	2.47	1.35	57.3	645
death	Hypertension	female	2.3	1.48	38.35	2431
relief	Hypertension	male	2	1.2	33.72	7151
relief	Hypertension	female	2.27	1.57	74.71	3187
relief	Glomerulonephritis	male	2.52	2.8	31.87	54
death	unkown	female	2.04	1.13	37.73	1038
relief	Polycystic kidney disease	male	1.89	1.41	64.41	372
relief	unkown	female	2.26	0.97	18.14	835
relief	Glomerulonephritis	female	2.47	1.2	14.2	871
relief	Glomerulonephritis	female	2.04	0.97	52.4	496
death	Hypertension	female	2.21	0.6	10.73	3214
relief	Glomerulonephritis	male	2.6	1.8	19	2718
give up treatment	Hypertension	male	2.16	1.6	46.6	225
transfered to peritoneal dialysis	Glomerulonephritis	female	2.06	1.24	15.4	339
relief	Diabetic nephropathy	female	2.11	1.77	14.3	2489
relief	Diabetic nephropathy	female	2.36	1.44	74	1061
relief	Glomerulonephritis	male	2.64	1.72	10.9	1582
death	Hypertension	male	1.85	0.73	54.05	213
relief	Glomerulonephritis	male	2.35	2.39	19.9	2689
relief	Diabetic nephropathy	male	2.06	2.69	30.53	1225
relief	Glomerulonephritis	female	2.3	0.46	57	6518
death	Diabetic nephropathy	female	2.22	1	33.4	1523
relief	unkown	female	2.41	0.91	31.85	638
renal transplant	Glomerulonephritis	male	2.65	1.6	67.8	1121
relief	Diabetic nephropathy	male	2.21	2.21	5.74	880
relief	Glomerulonephritis	male	2.28	1.86	20	2329
relief	Diabetic nephropathy	male	2.36	2.51	68.7	1963
relief	Diabetic nephropathy	male	2.05	1.3	72.5	492
relief	Diabetic nephropathy	male	1.96	1.85	5.97	241
relief	Diabetic nephropathy	male	2.22	1.23	46.6	361
relief	Hypertension	male	1.98	2.67	38.07	1016
relief	Glomerulonephritis	female	2.14	1.39	25	11
relief	Diabetic nephropathy	male	2.43	1.7	37.47	497
relief	Diabetic nephropathy	male	2.22	1.72	44.42	499
relief	Diabetic nephropathy	female	2.3	1.68	29.7	100
death	Glomerulonephritis	male	2.15	0.86	29.23	640
relief	Hypertension	female	3.12	1.67	23.96	759
relief	Glomerulonephritis	female	2.59	1.85	12.9078	2716
renal transplant	Glomerulonephritis	male	2.33	1.7	71.7	458
death	Hypertension	male	2.26	1.76	12.67	455
relief	Glomerulonephritis	male	2.4	1.35	36.2	1726
relief	unkown	female	2.43	1.26	45.3	718
death	Diabetic nephropathy	male	2.3	1.2	61	2897
relief	Glomerulonephritis	female	2.34	2.42	24.9	1137
relief	Glomerulonephritis	male	2.27	1.5	59.9	243
relief	Glomerulonephritis	female	2.31	1.37	11.8	129
death	Diabetic nephropathy	female	2.3	2.16	59.53	1732
death	Diabetic nephropathy	male	2.37	2.4	57.3	688
relief	Glomerulonephritis	male	1.427	1.64	65.95	624
relief	Glomerulonephritis	female	2.42	2.22	40.21	6655
relief	Polycystic kidney disease	male	1.9	2.36	19.7	96
relief	Diabetic nephropathy	female	1.99	1.83	55.93	973
relief	Glomerulonephritis	male	2.32	0.79	72.91	138
relief	Hypertension	male	2	1.8	40.09	1464
relief	Diabetic nephropathy	female	2.26	1.4	55	282
death	Hypertension	female	2.39	1.66	58.07	1717
relief	unkown	female	2.35	1.23	17	5655
death	Diabetic nephropathy	male	2.12	0.48	66	131
relief	Hypertension	male	2.25	1.03	42.8	589
relief	Diabetic nephropathy	male	2.36	1.31	14.3	131
relief	Diabetic nephropathy	male	2	1.09	19.2	1236
relief	Glomerulonephritis	female	2.32	1.23	8.4	162
relief	Polycystic kidney disease	female	2.1	1.6	66.9	169
relief	Glomerulonephritis	female	2.04	1.42	44	5332
relief	Glomerulonephritis	male	2.44	1.15	45.3	1307
relief	Diabetic nephropathy	male	2.14	1.13	20.17	493
relief	Diabetic nephropathy	female	2.31	1.47	4.4	3072
relief	Glomerulonephritis	male	2.76	1.53	56.4	2545
relief	Hypertension	male	2.69	0.55	19.9	1509
relief	Glomerulonephritis	male	2.27	1.54	26.76	165
relief	Diabetic nephropathy	male	2.18	1.49	29.62	550
relief	Hypertension	female	2.32	2.39	33	971
relief	Hypertension	male	2.38	1.79	74.9	1247
relief	Glomerulonephritis	male	2.16	2.46	7.1	5038
relief	Diabetic nephropathy	female	2.22	0.67	19.8	319
relief	unkown	male	2.25	1.32	28.9	1123
death	Diabetic nephropathy	male	1.93	1.11	60	1142
death	Glomerulonephritis	female	2.73	1.44	64.28	1545
relief	Diabetic nephropathy	female	2.01	2.07	16	395
death	Diabetic nephropathy	female	2.34	1.47	19.1	768
relief	Glomerulonephritis	female	2.21	1.03	15.3	956
relief	Glomerulonephritis	female	2.58	1.67	12.14	4078
relief	Diabetic nephropathy	female	2.5	2.5	15	1611
relief	Glomerulonephritis	male	2.52	2.71	49.4	1349
relief	Glomerulonephritis	male	2.66	0.92	18.99	1258
relief	Diabetic nephropathy	female	1.89	1.75	55.28	375
relief	Glomerulonephritis	female	2.63	1.78	35.3	280
relief	Diabetic nephropathy	male	1.95	2.18	30.2	627
relief	unkown	male	2.33	1.32	29.6	494
relief	Hypertension	male	2.73	1.89	57.5	4502
relief	unkown	male	2.31	1.99	74.5	637
relief	Hypertension	male	1.156	2.89	22.52	44
relief	Diabetic nephropathy	female	2.23	1.23	21.2	174
death	Hypertension	male	1.81	0.96	49.53	2790
death	Hypertension	female	2.18	1.67	70.5	416
relief	Hypertension	female	2.14	1.15	14	2105
relief	Diabetic nephropathy	female	2.17	2.33	64.6	665
death	Diabetic nephropathy	female	2.19	2.25	31.9	1353
relief	unkown	female	2.61	1.34	5	238
relief	Hypertension	female	2.06	0.35	42.5	1285
relief	Polycystic kidney disease	female	2.66	2.45	38	696
death	unkown	female	2.37	0.51	40.9	223
relief	Hypertension	male	2.27	0.88	26.71	171
death	Diabetic nephropathy	female	2.17	2.15	57.66	1984
relief	Diabetic nephropathy	male	2.2	1.64	61	631
relief	Diabetic nephropathy	male	2.8	1.95	58.5	1132
relief	Diabetic nephropathy	male	2.23	1.83	50.7	364
renal transplant	Diabetic nephropathy	male	2	1.33	11.2	403
relief	Glomerulonephritis	male	2.11	1.92	18.86	900
relief	Glomerulonephritis	female	2.57	2.02	21.04	472
relief	Diabetic nephropathy	female	2.26	1.54	30.5	994
relief	Polycystic kidney disease	female	2.15	2.04	64.4	5124
death	Diabetic nephropathy	male	2.07	1.56	52.1	1428
transfered to peritoneal dialysis	unkown	female	2.11	1.48	5.1	16
relief	Hypertension	male	2.5	2.41	64.2	992
relief	Diabetic nephropathy	female	2.09	1.58	26.9	911
death	Diabetic nephropathy	male	2.16	2.1	20.6	989
relief	Diabetic nephropathy	male	1.83	1.61	62.7	1550
relief	Glomerulonephritis	female	2.1	2.1	69	3022
relief	Diabetic nephropathy	female	2.3	1.99	74.1	40
relief	Glomerulonephritis	male	2.23	1.19	50.65	1874
relief	Diabetic nephropathy	female	2.3	1.94	43.43	1678
death	Glomerulonephritis	male	1.15	2.77	71.95	683
relief	Hypertension	female	2.12	2.07	66.47	1151
relief	Diabetic nephropathy	male	2.01	1.16	68.6	64
relief	Diabetic nephropathy	male	2.19	1.69	13.37	256
relief	Glomerulonephritis	female	2.31	1.42	67.1	2482
renal transplant	Diabetic nephropathy	male	2.08	1.78	29.09	842
relief	Hypertension	female	2.26	1.44	62	795
relief	Glomerulonephritis	female	2.5	1.16	71.9	2608
death	Glomerulonephritis	female	2.07	0.79	56.3	2494
relief	Hypertension	female	2.37	1.18	63.1	1418
relief	Diabetic nephropathy	female	2	2.5	31.15	1541
relief	Glomerulonephritis	male	2.26	1.24	63.1	76
renal transplant	Diabetic nephropathy	male	2.3	1.16	9.53	458
renal transplant	Glomerulonephritis	male	2.19	1.84	8.58	1505
relief	Hypertension	female	1.85	1.7	31.9	661
relief	Glomerulonephritis	male	2.41	1.05	29.1	703
relief	Glomerulonephritis	female	2.47	1.28	13	30
relief	Glomerulonephritis	male	3.41	1.57	57.65	796
relief	Glomerulonephritis	male	2.32	1.63	47.2	786
death	Diabetic nephropathy	male	2.37	1.04	45.39	2248
relief	Diabetic nephropathy	female	2.37	1.45	13.3	419
relief	Glomerulonephritis	female	2.25	1.51	21.09	2446
relief	unkown	male	3.3	1.7	28	8491
relief	Glomerulonephritis	male	2.2	1.1	6.02	4659
relief	Diabetic nephropathy	female	2.24	1.4	33	767
death	Diabetic nephropathy	female	2.13	1.08	47.4	941
relief	Diabetic nephropathy	female	1.94	1.18	70.6	1502
relief	Glomerulonephritis	male	1.86	1.08	63.09	2227
relief	unkown	female	2.39	2.24	38.05	509
death	Diabetic nephropathy	female	2.3	1.08	16.7	531
relief	Glomerulonephritis	male	2.04	1.11	40.3	31
relief	Diabetic nephropathy	male	1.8	3.1	65.1	102
relief	Diabetic nephropathy	female	2.23	1.32	14.8	507
relief	Glomerulonephritis	male	2.23	2.54	21.73	7151
relief	Glomerulonephritis	male	2.57	1.17	52.78	3468
relief	Diabetic nephropathy	female	2.2	0.8	36.3	1331
relief	Polycystic kidney disease	male	2.42	2.26	31.22	1885
relief	Diabetic nephropathy	female	2.48	1.24	17.3	233
renal transplant	unkown	male	2.02	2.52	42.86	211
relief	Diabetic nephropathy	female	2.56	1.61	28.1	3295
relief	Glomerulonephritis	male	2.28	0.92	9.999	4559
relief	Glomerulonephritis	female	2.2	1.76	16.5	1150
relief	Diabetic nephropathy	male	2.6	0.46	70.3	2844
death	Polycystic kidney disease	male	1.97	1.59	1.5	2903
relief	Diabetic nephropathy	male	2	1.37	40	1585
relief	Glomerulonephritis	male	2.45	0.65	3.1	1907
relief	Glomerulonephritis	female	2.31	1.47	38.7	4401
relief	Glomerulonephritis	female	2.3	1	2.1	5873
relief	unkown	female	2.17	1.19	51.35	794
relief	Glomerulonephritis	female	2.22	1.26	3	4564
relief	Glomerulonephritis	male	2.47	2.47	46.22	4590
relief	unkown	female	2.28	1.67	42.5412	409
death	Diabetic nephropathy	female	2.06	1.35	46.6	1021
death	Diabetic nephropathy	male	2.1	1.39	58.3	1935
relief	Diabetic nephropathy	male	2	1.68	31.6	358
death	Diabetic nephropathy	male	2.49	1.77	49.9	247
relief	Diabetic nephropathy	male	2.47	1.36	33.94	221
death	Diabetic nephropathy	male	2.99	1.07	12	803
relief	Glomerulonephritis	female	2.42	1.67	54.5	1901
death	Glomerulonephritis	female	2.34	1.59	45.52	1859
relief	Diabetic nephropathy	male	2.13	0.92	59.14	3134
relief	Diabetic nephropathy	male	2.37	1.71	50	58
relief	Diabetic nephropathy	female	2	2.1	16.4	347
relief	unkown	male	2.32	1.99	34.5	3468
death	Diabetic nephropathy	female	2.38	2.11	10.69	2241
death	Hypertension	female	2.57	1.02	72.6	3260
death	Glomerulonephritis	male	2.13	2.62	51.3	242
relief	Glomerulonephritis	male	2.12	1.77	48	644
relief	Glomerulonephritis	female	2.15	2.04	42.2	546
relief	Diabetic nephropathy	male	2.23	1.31	41	238
relief	Glomerulonephritis	female	2.36	2.21	45.92	1186
death	Glomerulonephritis	male	2.12	1.28	67.6	418
relief	Glomerulonephritis	male	2.24	2.24	41.88	697
relief	Diabetic nephropathy	female	2.28	1.14	33	402
relief	unkown	male	2.44	1.1	43.68	111
relief	unkown	male	2.16	1.08	73.435	1159
relief	unkown	female	2.38	2.59	10.2	835
relief	Diabetic nephropathy	male	2.23	2.17	28.66	1521
relief	unkown	male	2.31	1.88	30	101
relief	Diabetic nephropathy	male	2.61	1.01	19	942
renal transplant	Hypertension	male	2.31	2.41	64.2	281
relief	Diabetic nephropathy	male	2.28	0.7	40.9	145
relief	Hypertension	female	2.26	2.09	35.6	275
relief	Polycystic kidney disease	female	2.03	1.18	5.38	2440
relief	Glomerulonephritis	male	1.94	0.9	59.2	4428
death	Glomerulonephritis	female	2.05	0.79	10.28	3250
relief	Glomerulonephritis	male	2.19	0.9	59.94	645
relief	Diabetic nephropathy	male	2.15	1.46	24.17	431
relief	unkown	female	2.36	1.83	29.11	2070
relief	Hypertension	male	2.02	1.48	34.75	737
relief	Diabetic nephropathy	male	2.32	2.49	7	460
relief	Diabetic nephropathy	male	2.35	1.65	52.6	92
death	Diabetic nephropathy	male	2.2	1.1	8.96	658
death	Diabetic nephropathy	male	2.91	1.64	43.48	1092
death	Hypertension	male	2.26	1.69	26.2	2385
death	Diabetic nephropathy	male	2.41	1.62	61.8	1855
relief	unkown	female	2.08	1.22	35.1	3100
relief	Diabetic nephropathy	female	2.7	1.56	1.2	181
relief	Hypertension	male	2.36	1.26	11.9	3916
relief	Diabetic nephropathy	female	2.12	2.31	37.2	781
relief	Diabetic nephropathy	female	2.34	0.89	23.7	822
relief	Glomerulonephritis	female	2.19	1.88	19.3	3906
death	Glomerulonephritis	male	2.75	0.9	25.65	351
relief	Polycystic kidney disease	female	2.2	1.65	63.7	1477
relief	Diabetic nephropathy	female	2.45	0.95	46.4	436
relief	Glomerulonephritis	female	2.12	2.2	34.6	3684
transfered to peritoneal dialysis	Diabetic nephropathy	male	1.98	1.42	58.9	42
relief	Glomerulonephritis	female	2.05	2.27	3.6	1937
relief	unkown	female	2.46	1.55	20	5751
relief	Diabetic nephropathy	male	2.43	1.17	39.9	1723
relief	Glomerulonephritis	male	1.32	1.99	3	1933
relief	Hypertension	male	2.22	0.95	39.2	130
relief	Hypertension	male	2.03	2.19	46.4	645
relief	Diabetic nephropathy	male	2.17	2.57	18.7	85
death	Diabetic nephropathy	female	2.23	1.1	32.9	1418
relief	Glomerulonephritis	female	2.67	1.15	12.3	2018
relief	unkown	male	1.95	0.61	68.6	792
death	Diabetic nephropathy	male	2.01	1.59	74	125
relief	Hypertension	male	2.44	0.84	13.6	1283
relief	Diabetic nephropathy	female	1.237	1.37	10.09	149
transfered to peritoneal dialysis	Glomerulonephritis	female	2.18	2.45	16.4	1955
death	Hypertension	female	2.68	1.04	50.3	331
give up treatment	Glomerulonephritis	male	2.41	1.94	1.3	5259
relief	Hypertension	female	2.21	1.21	19.61	1700
relief	Glomerulonephritis	male	1.91	2.28	70.91	151
death	Glomerulonephritis	male	2.37	1.2	21.2	208
relief	Diabetic nephropathy	female	2.47	1.55	42.7	568
death	Hypertension	female	2.27	0.34	38.6	603
relief	Diabetic nephropathy	male	1.99	1.14	42.22	2604
relief	Glomerulonephritis	male	2.44	1.34	53	7087
death	Hypertension	male	2	1.5	51.3	1390
relief	Glomerulonephritis	female	2.57	2.76	12	4399
relief	Hypertension	female	2.52	1.68	50.1	532
death	Diabetic nephropathy	female	2.23	2.06	74.6	1087
relief	Glomerulonephritis	female	2.03	1.72	48.2	150
relief	Glomerulonephritis	female	2.49	3.08	64	3161
relief	Glomerulonephritis	female	2.37	2.13	21.2	364
relief	Diabetic nephropathy	male	2.61	1.96	31.4	2090
relief	Glomerulonephritis	female	1.9	2.16	6.33	4395
relief	Polycystic kidney disease	female	2.37	0.81	35.2	3468
relief	Hypertension	male	2.12	1.13	34	311
relief	Diabetic nephropathy	male	2.1	1.46	71.7	723
give up treatment	Diabetic nephropathy	male	2.12	3.68	17	38
relief	Hypertension	male	2.42	1.64	62.9	446
relief	Glomerulonephritis	female	2.43	1.87	51.3	1607
death	Diabetic nephropathy	male	2.16	2.02	45	1472
relief	Polycystic kidney disease	male	2.3	1.87	40.9	501
relief	Diabetic nephropathy	male	1.97	2.1	52.4	1837
relief	Diabetic nephropathy	male	2.07	1.45	31.3	577
relief	Hypertension	male	1.94	1.94	54.08	2322
relief	Glomerulonephritis	male	2.04	2.36	62.1	1444
relief	Glomerulonephritis	female	2.88	1.83	61.7	96
death	Glomerulonephritis	female	2.51	1.79	7.84	1997
relief	Hypertension	female	2.24	1.54	18	1289
relief	Glomerulonephritis	male	2.38	3.38	51.9	2853
relief	Hypertension	female	2.3	2.06	61.5	39
relief	Polycystic kidney disease	male	2.97	1.63	57.3	5659
relief	unkown	female	2.52	2.01	16.5	428
relief	Hypertension	male	2.45	2.55	59.2	964
relief	Diabetic nephropathy	male	2	1.7	58.72	710
death	unkown	male	2.43	2.3	20.9	353
transfered to peritoneal dialysis	Diabetic nephropathy	female	2.41	1	36.4	1190
relief	Hypertension	female	2.64	1.03	72.95	1156
death	Glomerulonephritis	female	2.6	1.39	61.1	3257
relief	Diabetic nephropathy	male	2.26	1.29	69	190
relief	Hypertension	female	2.62	0.98	13.2	3089
relief	Hypertension	male	2.48	1.51	65.8	2900
relief	Hypertension	female	2.23	2.21	26.1	6454
death	Diabetic nephropathy	male	2.05	1.16	37.89	2695
give up treatment	Hypertension	male	1.92	3.4	73.27	590
relief	Hypertension	female	2.29	1.41	26.9	2482
death	Diabetic nephropathy	female	2.57	1.64	17.95	3318
relief	Diabetic nephropathy	female	2.6	1.25	23.3	1900
relief	Diabetic nephropathy	male	2.09	1.31	42	432
relief	Glomerulonephritis	female	1.91	0.82	4.02	2550
death	Diabetic nephropathy	female	1.88	1.5	33.9	883
relief	Hypertension	female	2.38	1.75	68.6	2356
relief	Polycystic kidney disease	male	2.48	2.07	3.4	2356
death	Diabetic nephropathy	female	2.4	1.19	41.26	288
relief	unkown	male	1.97	1.05	37	17
relief	Glomerulonephritis	male	2.38	2.38	54.58	359
relief	Glomerulonephritis	male	2.66	1.91	45.4	877
relief	Hypertension	male	1.98	1.41	70.08	235
relief	Glomerulonephritis	male	2.12	1.28	7.9	150
relief	Diabetic nephropathy	female	2.04	1.54	60.16	181
relief	Glomerulonephritis	male	2.35	2.42	20	583
relief	Glomerulonephritis	male	2.9675	2.81	1.9	950
relief	Diabetic nephropathy	female	2.07	1.09	31.31	502
death	Diabetic nephropathy	male	2.39	1.22	50	673
relief	unkown	female	2.35	1.27	69.64	520
death	Polycystic kidney disease	male	2.18	1.88	46	787
death	unkown	male	2.298	1.24	24.08	2782
relief	Diabetic nephropathy	male	2.19	1.72	15.9	1448
death	Diabetic nephropathy	female	1.9	0.92	58.4	108
relief	Diabetic nephropathy	male	1.84	0.94	34.97	1628
death	Glomerulonephritis	male	2.35	0.84	58.1	2069
relief	Hypertension	female	2.51	1.24	36.5	57
relief	Diabetic nephropathy	male	2	2.25	27.2	519
relief	Polycystic kidney disease	female	2.1	2.3	22.9	5020
relief	Glomerulonephritis	female	1.137	1.79	17.78	7242
relief	Diabetic nephropathy	female	2.368	1.44	50.22	60
relief	Glomerulonephritis	male	2.17	1.13	8	760
death	Glomerulonephritis	female	2.26	1.48	53.3	2870
relief	Glomerulonephritis	female	2.28	2.09	34.3	227
relief	Glomerulonephritis	female	2.46	1.07	51.65	4686
relief	Glomerulonephritis	male	2.73	2.81	30.4	1559
relief	Diabetic nephropathy	male	2.2	2.08	60.5	18
relief	Diabetic nephropathy	female	2.1	2.29	57.49	698
relief	Glomerulonephritis	female	2.45	2.17	37	204
relief	Diabetic nephropathy	male	2.08	1.2	49.68	1883
relief	Glomerulonephritis	female	2.5	0.6	72.4	2948
relief	Diabetic nephropathy	female	2	0.5	18.22	758
relief	Hypertension	male	1.92	2.7	74.2	1221
relief	Glomerulonephritis	female	1.259	2.37	26.68	1103
death	Hypertension	male	2.27	1.74	34.5	368
relief	Diabetic nephropathy	female	2.01	1.23	44	879
relief	Hypertension	male	2.19	1.23	44.19	1361
relief	Diabetic nephropathy	male	2.17	1.47	55.4	100
relief	Diabetic nephropathy	female	1.88	1.53	15.7	1479
death	Diabetic nephropathy	male	2.19	3.37	53.76	2273
relief	Glomerulonephritis	female	2.53	0.69	70.2	2080
relief	unkown	male	2.06	1.24	40.8	1088
relief	Diabetic nephropathy	female	2.16	1.6	62.64	406
relief	Glomerulonephritis	female	2.09	1.61	47.8	779
relief	Diabetic nephropathy	male	2.32	1.31	57	236
relief	Glomerulonephritis	male	2.29	1.36	32.1	1255
relief	Polycystic kidney disease	male	2.5	2.5	42	6765
death	Diabetic nephropathy	male	1.91	1.41	60.1	2730
death	Polycystic kidney disease	female	1.95	1.88	69.17	3045
relief	Hypertension	male	2.25	1.4	12.03	1245
relief	Glomerulonephritis	male	2.48	0.89	29.3	1582
relief	Glomerulonephritis	female	1.81	0.58	12.4	2890
relief	Glomerulonephritis	female	2.42	1.08	56.16	2365
relief	Diabetic nephropathy	female	2.39	0.89	29.7	1263
relief	Glomerulonephritis	male	2.31	2.46	5	3517
relief	Glomerulonephritis	female	2.21	1.54	13.4	1190
relief	Glomerulonephritis	female	1.91	1.86	68	3270
relief	Glomerulonephritis	female	2.45	1.34	56.9	166
relief	Hypertension	male	2.29	1.4	59.2	476
relief	Glomerulonephritis	female	2.02	1.08	7.5	6390
relief	Diabetic nephropathy	male	2.25	1.3	74.6	435
relief	Diabetic nephropathy	male	2.34	2.44	23.77	233
relief	unkown	male	2.17	1.46	12	105
relief	Diabetic nephropathy	male	1.9	1.9	74.77	10
relief	Glomerulonephritis	female	2.3	1.25	28.6	1654
death	Diabetic nephropathy	female	1.8	1.4	18.28	2132
relief	Diabetic nephropathy	female	2.4	1.2	45.81	1960
give up treatment	unkown	male	2.18	0.81	30	19
relief	Diabetic nephropathy	female	2.75	1.5	54.6	331
relief	Hypertension	female	2.11	1.63	23.4	1006
relief	unkown	male	2.18	2	43.62	60
relief	Hypertension	female	2.38	1.5	34.4	459
transfered to peritoneal dialysis	Diabetic nephropathy	male	1.85	0.92	18.19	127
relief	Diabetic nephropathy	female	2.45	2.02	21.79	411
relief	Hypertension	female	2.32	1.91	36.7	925
relief	Hypertension	female	2.29	1.67	59.9	348
relief	Diabetic nephropathy	female	2.42	2.37	52.3	24
relief	Glomerulonephritis	female	2.41	1.68	2.7	3529
relief	Diabetic nephropathy	male	2.4	1.75	32	250
relief	Glomerulonephritis	male	2.13	2.13	59.2	3470
relief	Diabetic nephropathy	male	2.66	1.87	49.4	10
relief	Hypertension	male	1.166	1.56	56.71	193
transfered to peritoneal dialysis	Glomerulonephritis	female	1.92	1.72	11.6	367
relief	Diabetic nephropathy	male	2.02	1.53	46.75	403
relief	Glomerulonephritis	female	2.5	1.84	73	3072
relief	Glomerulonephritis	female	2.9	1.36	18.3	5870
relief	Diabetic nephropathy	male	2.47	0.86	49.4	1058
relief	Hypertension	male	2.76	1.7	9.6354	2489
relief	Hypertension	female	2.75	1.51	65.8	1590
relief	Polycystic kidney disease	female	2.16	1.35	63.76	51
relief	Glomerulonephritis	female	1.91	1.96	72.3	264
death	Diabetic nephropathy	male	2.37	1.18	8.35	567
death	Diabetic nephropathy	male	2.14	1.34	61.6	570
relief	Hypertension	male	2.59	1.38	35	915
death	Diabetic nephropathy	male	1.97	1.19	7.7	1389
relief	Glomerulonephritis	female	2.65	1.73	7.4	12
death	unkown	female	1.96	0.49	21.4	345
relief	Polycystic kidney disease	male	2.34	1.73	21	4281
relief	Polycystic kidney disease	female	2.23	1.92	73.8	1806
relief	Diabetic nephropathy	female	2.9	0.9	71.2	1748
death	Diabetic nephropathy	male	1.97	1.85	72.6	764
relief	Hypertension	male	2.16	1.89	6.7	607
death	Diabetic nephropathy	male	2.4	1.6	34.9	1582
relief	Glomerulonephritis	female	2.59	1.57	23	2991
relief	Hypertension	male	2.26	1.77	2.11	4650
relief	Diabetic nephropathy	female	2.46	1.11	36.92	694
relief	Diabetic nephropathy	female	2.46	1.37	46.2	1388
relief	Diabetic nephropathy	female	2.16	0.97	58	993
relief	Diabetic nephropathy	female	1.82	1.09	35.3	281
relief	Glomerulonephritis	female	2.22	0.89	37.7	1748
relief	Glomerulonephritis	female	2.37	0.67	11.3	375
relief	Glomerulonephritis	female	2.41	0.96	54	2007
relief	Diabetic nephropathy	male	2.37	0.99	70.91	1677
renal transplant	Glomerulonephritis	male	2.19	1.43	25.1	6178
relief	unkown	female	2.03	1.88	31.99	1697
relief	Glomerulonephritis	female	2.1	1.26	54.85	303
transfered to peritoneal dialysis	Glomerulonephritis	female	1.91	1.59	55.08	46
relief	Glomerulonephritis	female	2.25	1.24	21.56	95
death	Glomerulonephritis	male	2.11	1.05	40.85	538
relief	Hypertension	male	2.5	1.77	48.05	1122
relief	Diabetic nephropathy	male	2.32	1.95	9.2	530
transfered to peritoneal dialysis	Hypertension	male	2.38	2	48.1	2058
death	Hypertension	male	2.04	1.41	65	1219
relief	Polycystic kidney disease	female	2.4	2.1	14.7	4908
relief	Diabetic nephropathy	male	2.51	0.51	1.3	5190
relief	Glomerulonephritis	female	2.18	1.55	25.9	3706
relief	Diabetic nephropathy	female	2.434	1.98	52.34	816
relief	Diabetic nephropathy	female	2.61	2.17	74.78	445
death	unkown	male	1.93	1.02	57.9	1250
death	Diabetic nephropathy	male	2.31	1.15	7.41	933
relief	Polycystic kidney disease	male	2.21	1.16	61	789
relief	Diabetic nephropathy	female	2.11	1.41	32.34	1069
relief	Glomerulonephritis	female	1.67	1.71	26.71	2372
relief	Glomerulonephritis	female	2.02	2.1	56.51	3986
death	Diabetic nephropathy	male	2.43	0.87	15.91	419
relief	Glomerulonephritis	female	1.84	2.33	39.8	257
relief	Hypertension	male	2.04	1.31	17.5	289
relief	Diabetic nephropathy	male	2.9	1.5	67.6	42
relief	Diabetic nephropathy	female	2.5	1.6	41.9	1150
relief	Diabetic nephropathy	female	2.26	2.35	8.99	225
relief	Hypertension	female	2.1	1.5	5.82	218
relief	Diabetic nephropathy	male	2.21	0.64	36.9	2253
death	Diabetic nephropathy	female	2.35	1.17	20	266
relief	Diabetic nephropathy	male	2.17	1.27	48.5	730
relief	unkown	male	1.94	1.19	72.2	57
relief	Glomerulonephritis	female	1.501	1.6	34.3	340
relief	Glomerulonephritis	male	2.05	2.28	5.41	5573
relief	Diabetic nephropathy	male	2.44	1.12	56.8	1362
relief	Glomerulonephritis	male	2.15	1.45	38.6	471
relief	Glomerulonephritis	male	2.24	1.69	33.2	2810
death	Diabetic nephropathy	female	2.66	1.69	69	1019
relief	Hypertension	male	2.55	0.64	43.3	1045
death	Glomerulonephritis	female	2.14	1.63	26.97	489
relief	Polycystic kidney disease	female	3.76	1.58	4.4	162
death	Glomerulonephritis	female	2.05	1.14	3	5190
give up treatment	Diabetic nephropathy	male	1.97	1.23	71.1	67
relief	Glomerulonephritis	female	2.49	2	52.39	3123
relief	Glomerulonephritis	female	2.2	1.46	12.02	163
relief	Hypertension	female	2.09	2.04	67.3	928
relief	Diabetic nephropathy	female	2.39	1.67	16.1	46
relief	Glomerulonephritis	male	2.4	0.9	11.2	1994
relief	Diabetic nephropathy	female	1.97	2.48	55.81	1602
relief	Hypertension	male	2.7	2.17	0.8	3771
relief	Glomerulonephritis	female	2.05	1.61	13.8	892
relief	unkown	male	2.17	1.64	74.7	1917
relief	Glomerulonephritis	male	2.1	1.17	30.59	948
relief	unkown	female	2.14	1.87	37.8	1646
relief	Glomerulonephritis	female	2.42	1.34	44.4	32
relief	Hypertension	male	3.41	1.31	15	284
relief	Diabetic nephropathy	male	2.45	1.4	34.81	2007
death	Hypertension	female	2.92	1.28	56	544
death	unkown	male	2.3	1.9	33	2504
relief	Hypertension	female	2.29	1.62	73.3	306
relief	Diabetic nephropathy	male	2.1	1.7	19.5	1093
relief	Hypertension	male	2.84	2	22.39	82
relief	Diabetic nephropathy	female	2.45	2.14	49	1533
relief	Hypertension	female	2.31	1.49	53.53	2090
death	Glomerulonephritis	male	1.93	1.82	41.9	5042
death	unkown	male	2.27	0.9	14.5	411
relief	Glomerulonephritis	male	2.54	0.96	4.3	5225
relief	Glomerulonephritis	male	2.47	3.18	22.4	1061
relief	Glomerulonephritis	female	2.25	1.14	53.59	683
death	Glomerulonephritis	male	2.53	3.07	14.25	635
relief	Polycystic kidney disease	female	1.97	1.29	35.3	911
relief	Diabetic nephropathy	female	2.04	1.57	46.9	327
relief	Glomerulonephritis	male	2	0.6	11.3	6157
relief	Hypertension	female	2.28	2.04	41.3	491
relief	Polycystic kidney disease	female	2.3	1.58	40	2143
death	Hypertension	male	2.13	2.4	44	992
death	Glomerulonephritis	male	2.06	1.66	51.7	415
death	Diabetic nephropathy	male	1.98	2.34	30.23	830
death	Hypertension	female	2.11	1.44	21.08	217
relief	Glomerulonephritis	female	2.6	1.62	33.17	1425
relief	Diabetic nephropathy	female	2.24	1.57	42.3	1576
relief	Glomerulonephritis	male	2.03	2.55	56	4023
relief	Glomerulonephritis	female	2.07	1.49	30	607
relief	Diabetic nephropathy	female	1.255	2.11	28.33	2100
relief	Glomerulonephritis	male	2	1.71	56	2031
relief	unkown	female	3.25	2.39	0.01	5751
death	Glomerulonephritis	female	2.31	1.59	41.37	1865
relief	unkown	female	2.54	1.75	33.7	7120
relief	Diabetic nephropathy	male	2.07	1.76	52.2	1020
relief	Hypertension	male	2.15	1.86	64.03	2039
relief	unkown	female	2.57	1.57	60.7	3894
relief	unkown	female	1.866	1.841	54	2304
death	Diabetic nephropathy	female	2.41	1.39	17.52	765
relief	Glomerulonephritis	female	2.69	1.63	64	3070
relief	Hypertension	male	2.26	1.52	73.39	2068
relief	unkown	female	2.45	1.76	26.26	188
relief	unkown	male	2.23	1.34	61.4	851
relief	Glomerulonephritis	male	2.22	1.58	17.5	1365
relief	unkown	male	2.36	2.23	68.38	3164
death	Hypertension	male	1.53	1.53	39.94	87
relief	Glomerulonephritis	female	2.6	1.3	61.6	4840
relief	unkown	male	2.27	2.63	26	815
death	Diabetic nephropathy	female	2.03	1.31	11.11	371
death	Diabetic nephropathy	male	1.83	1.91	6	974
relief	Polycystic kidney disease	male	2.01	0.88	3.5	5643
relief	Glomerulonephritis	male	2.17	1.11	12	1220
relief	Hypertension	male	2.35	1.67	74.4	1338
relief	Glomerulonephritis	female	2.11	1.45	59.2	2007
death	Diabetic nephropathy	female	2.18	1.12	18	1154
relief	Glomerulonephritis	female	2.18	1.97	30.2	3225
death	unkown	female	1.8	1.26	57.34	205
relief	Diabetic nephropathy	female	2.52	1.56	41.14	1331
transfered to peritoneal dialysis	Hypertension	female	2.3	1.69	30.7	53
relief	Hypertension	male	2.45	1.67	21	4473
relief	Hypertension	male	2.32	2.07	5.81	283
relief	unkown	female	2.23	2.64	54.2	1374
relief	Diabetic nephropathy	male	1.92	1.99	66.7	99
relief	Diabetic nephropathy	female	2.17	2.03	38.1	1517
relief	Glomerulonephritis	female	2.7	1.4	54.4	4920
relief	Diabetic nephropathy	male	1.98	1.56	16.2	1050
relief	Glomerulonephritis	female	2.58	1.96	24.5	1135
relief	Diabetic nephropathy	female	2.1	1.44	29.81	194
relief	Hypertension	male	1.94	1.71	73.46	247
relief	Diabetic nephropathy	female	3.62	1.37	62	785
relief	Glomerulonephritis	male	2.37	1.74	30.1	437
relief	Glomerulonephritis	male	2.06	0.97	41.2	252
death	Diabetic nephropathy	male	2.08	1.22	73.4	1139
relief	Glomerulonephritis	female	2.11	2.09	53.9	2208
relief	Hypertension	female	2.51	1.28	40.6	674
relief	Glomerulonephritis	female	2.47	0.95	13	1019
relief	Diabetic nephropathy	female	2.42	2.08	65.6	354
death	Glomerulonephritis	male	2.1	2	34	308
relief	Hypertension	female	2.27	1.39	67.9	895
relief	Diabetic nephropathy	male	2.17	1.61	50.1	134
relief	Glomerulonephritis	male	2.5	1.78	59.5	484
death	Glomerulonephritis	male	2.16	2.22	43.07	1046
relief	Diabetic nephropathy	male	2.4	1.34	21.85	79
relief	Diabetic nephropathy	male	2.22	2.01	59.6	841
relief	Diabetic nephropathy	male	2.25	1.29	43.02	180
relief	Glomerulonephritis	male	2.4	1.15	68.3	1979
relief	Diabetic nephropathy	female	2.08	1.45	70.9	1611
relief	Diabetic nephropathy	male	2.11	0.9	55.1	2160
relief	Diabetic nephropathy	female	2.7	1.7	41.5	298
relief	Glomerulonephritis	female	2.67	2.09	1.3	431
relief	Glomerulonephritis	female	2.28	1.24	1.5	2123
relief	Polycystic kidney disease	male	2.21	1.1	38.8143	757
death	Hypertension	female	2.14	1.05	67	541
relief	Glomerulonephritis	female	2.06	1.49	58.95	2370
death	Hypertension	male	2.36	1.17	17.76	1476
relief	Diabetic nephropathy	female	2.07	1.12	37.95	1551
relief	Glomerulonephritis	male	2.53	0.88	50.2	2372
death	Diabetic nephropathy	female	2.01	1.57	19.7	2691
relief	Diabetic nephropathy	male	2.3	1.57	19.94	37
relief	Diabetic nephropathy	male	2.08	1.04	71.63	1642
relief	Glomerulonephritis	male	2.25	1.2	45	418
relief	Diabetic nephropathy	male	2.47	1.16	32.31	2
death	Diabetic nephropathy	male	2.94	1.11	14.5	2188
relief	Hypertension	male	2.62	0.58	66.45	1500
relief	Diabetic nephropathy	male	2.34	1.42	19.18	1132
relief	Diabetic nephropathy	female	2.57	0.49	8.6	400
relief	Hypertension	female	2.34	0.94	3	1352
renal transplant	Glomerulonephritis	female	2.55	1.02	36.9	530
relief	Diabetic nephropathy	male	2.39	0.93	3.47	264
renal transplant	Glomerulonephritis	male	2.12	1.4	43.5	935
relief	Glomerulonephritis	female	2.5	1.4	27.23	4367
relief	Diabetic nephropathy	female	2.52	1.38	14	1558
relief	Glomerulonephritis	male	2.06	3.34	73	558
death	unkown	male	2.1	1.5	65.7	341
relief	Hypertension	female	2.31	2.51	56	2062
relief	Diabetic nephropathy	female	2.11	1.86	38.7	71
death	Diabetic nephropathy	male	2.31	1.58	55.8	2008
relief	Glomerulonephritis	female	2.4	1.72	39.3	669
relief	Polycystic kidney disease	male	2.45	1.96	73.7	2262
relief	Glomerulonephritis	female	2.25	2.68	62	1722
relief	Hypertension	male	2.68	1.62	61.78	939
death	Diabetic nephropathy	female	2.17	0.7	62.2	785
relief	Glomerulonephritis	male	2.25	1.26	65.9	312
relief	Diabetic nephropathy	male	2.34	3.1	68.5	240
relief	Glomerulonephritis	female	2.85	1.9	70.5	1624
death	Hypertension	male	2.07	1.77	16	971
relief	Diabetic nephropathy	male	2.03	2.05	34.39	1020
relief	unkown	male	2.06	1.53	51.2	1033
death	Diabetic nephropathy	male	2.27	1.1	14.8	593
relief	Diabetic nephropathy	female	2.03	1.96	35.8	147
relief	Diabetic nephropathy	female	2.75	1.31	52.3	1600
relief	Diabetic nephropathy	female	2.38	1.52	56.4	932
death	Diabetic nephropathy	male	1.95	1.19	18.44	1280
relief	Glomerulonephritis	female	2.2	1.75	18.8	313
relief	Glomerulonephritis	female	1.361	1.55	28.8	374
relief	Hypertension	female	2.04	1.7	10.8	911
death	Diabetic nephropathy	female	2.04	1.61	58	237
relief	Glomerulonephritis	female	2.25	1.52	44	696
relief	Glomerulonephritis	male	2.11	1.39	68.19	268
renal transplant	unkown	male	2.1	3.05	58.18	243
relief	Hypertension	male	2.23	1.31	45.56	1063
relief	Glomerulonephritis	female	2.22	1.1	40.48	1710
relief	Diabetic nephropathy	male	2.21	1.79	19.94	467
relief	Glomerulonephritis	female	2.47	3.53	23.07	3340
relief	Diabetic nephropathy	male	1.84	2.21	68.68	117
death	Hypertension	female	2.2	2.3	59.97	424
death	Glomerulonephritis	female	3.15	1.15	17.19	3851
relief	Glomerulonephritis	female	2.5	0.46	24.55	3295
relief	Glomerulonephritis	female	2.08	1.1	14.25	141
relief	unkown	female	1.64	1.5	70.6	1196
relief	Diabetic nephropathy	male	2.16	2.18	60.71	2391
death	Hypertension	female	2.13	0.96	23.21	1321
relief	Glomerulonephritis	female	2.34	1.26	2	2735
relief	Glomerulonephritis	male	2.41	1.63	16.02	3347
relief	Glomerulonephritis	male	2.25	1.28	20.5	1176
relief	Hypertension	female	2.34	2.03	11.7	2617
renal transplant	Glomerulonephritis	female	2.25	1.9	35.6	922
relief	Hypertension	male	2.5	1.02	23	2068
relief	Hypertension	male	2.32	1.8	60.7	754
death	Hypertension	female	2.36	1.43	48	1417
relief	Diabetic nephropathy	female	2.22	1.51	57.4	901
relief	Hypertension	male	2.09	0.91	54.96	148
relief	Hypertension	male	1.92	2.29	14	656
relief	Diabetic nephropathy	male	2.52	1.4	16	878
relief	Glomerulonephritis	female	2.53	1.88	66.16	2313
relief	Diabetic nephropathy	male	2.6	2.08	59.8	111
relief	Hypertension	male	1.73	2.57	69	1475
relief	Hypertension	female	2.03	1.1	8.29	105
relief	Glomerulonephritis	male	2.21	2.09	74.75	172
relief	Diabetic nephropathy	male	2.13	0.64	55.2	1673
relief	Glomerulonephritis	male	2.49	0.99	51	585
death	unkown	female	2.28	2.6	67.8	397
relief	Glomerulonephritis	female	2.27	1.52	39.91	4621
death	Hypertension	female	2.28	1.24	16.72	614
death	Glomerulonephritis	female	2.24	1.5	40.6	160
death	unkown	male	2.02	1.31	71.46	581
relief	Glomerulonephritis	male	2.26	1.26	51.86	647
death	Diabetic nephropathy	female	2.38	1.27	24.84	899
relief	Hypertension	male	2.53	1.16	33.9	2312
transfered to peritoneal dialysis	Glomerulonephritis	female	2.7	0.91	3.8	428
relief	Glomerulonephritis	male	2.02	1.84	3.1	5976
relief	Glomerulonephritis	female	1.79	0.9	9.18	4047
relief	Hypertension	male	2.26	0.99	31.1787	4
relief	Hypertension	female	2.31	2.01	24.97	2372
relief	Glomerulonephritis	male	2.05	0.99	74.7	1008
death	Glomerulonephritis	male	2.16	2.14	12.5	568
relief	Glomerulonephritis	female	2.1	3.25	10.7	7535
relief	Glomerulonephritis	female	2.27	1.76	18.4	788
relief	Hypertension	male	2.1	1.98	56.15	1976
death	Diabetic nephropathy	male	2.08	1.8	71.1	509
death	Glomerulonephritis	female	2.09	1.64	47.2	3358
relief	Glomerulonephritis	female	2.46	1.36	39.3	136
death	Glomerulonephritis	female	2.08	1.37	40.6	1403
death	Diabetic nephropathy	female	1.82	1.97	65.3	30
relief	Diabetic nephropathy	male	2.21	2.34	31.12	609
relief	unkown	male	3.75	2.48	23.6	2048
relief	Glomerulonephritis	male	2.29	3.19	16.6	926
relief	Glomerulonephritis	male	2.7	1.29	64	1380
relief	Diabetic nephropathy	female	2.32	0.76	32.8	130
death	Diabetic nephropathy	female	2.13	2.04	19.37	889
death	Glomerulonephritis	male	2.5	1.3	55	5866
give up treatment	Diabetic nephropathy	female	1.8	1.6	55.32	76
relief	Diabetic nephropathy	male	1.51	2.21	62.78	3164
relief	Diabetic nephropathy	male	2.11	1.59	54.1	333
relief	Glomerulonephritis	male	2.08	1.11	25.4	1670
relief	Hypertension	female	2	0.66	71.5	1636
relief	Glomerulonephritis	female	2.27	1.89	30.1	1246
relief	Glomerulonephritis	female	2.08	2.1	27	1530
relief	Glomerulonephritis	female	2.18	3.4	16.6	1578
death	Glomerulonephritis	female	2.23	1.8	39.4	817
death	Hypertension	male	2.09	1.43	50.7	1663
death	Glomerulonephritis	male	2.14	1.78	65.1	1581
relief	Diabetic nephropathy	female	2.1	1.72	9.92	2136
relief	Glomerulonephritis	female	2.83	1.81	19.9	4198
relief	Diabetic nephropathy	male	2.44	1.28	28.1	242
relief	Polycystic kidney disease	female	2.2	2	23.6	1986
relief	Glomerulonephritis	female	2.23	1.2	21.3	996
relief	Glomerulonephritis	female	1.96	2.68	71.4	547
relief	Diabetic nephropathy	male	2.1	2.1	32	1173
relief	Glomerulonephritis	male	2.58	1.52	2	2901
relief	Diabetic nephropathy	female	1.95	1.88	15.95	283
relief	Glomerulonephritis	male	2.19	1.49	11.1	2768
relief	Diabetic nephropathy	male	2.1	1.15	13.1	83
relief	Glomerulonephritis	female	2.6	1.38	46.9	185
relief	Hypertension	female	2.71	1.22	23.18	536
relief	Hypertension	female	2.47	1.02	37	470
relief	Diabetic nephropathy	female	2	1.81	71.1	70
relief	Glomerulonephritis	female	2.28	1.26	14.7	507
relief	Glomerulonephritis	female	2.1	1.8	60.3	110
death	unkown	female	2.09	1.98	45	496
relief	Glomerulonephritis	female	2.2	1.14	7.5	674
death	unkown	male	2.51	1.6	32.9	907
relief	Glomerulonephritis	female	2.06	0.51	62.69	2129
relief	Hypertension	female	2.16	2.29	62	2528
relief	unkown	male	2.4	1.1	0.32	1618
relief	Glomerulonephritis	male	2.29	2.08	18.9	1628
death	Hypertension	female	2.12	1.33	10.88	940
death	Diabetic nephropathy	female	1.69	1.79	38.4	194
relief	Glomerulonephritis	female	3.07	1.73	45	2117
death	Diabetic nephropathy	male	1.83	1.66	10.2	2831
death	Glomerulonephritis	male	2.95	1.4	45.7	8206
relief	Diabetic nephropathy	female	2.34	1.6	4.32	417
relief	unkown	female	2.52	1.12	13.3	569
relief	Glomerulonephritis	female	2.93	1.7	47.6	544
relief	Hypertension	male	2.96	1.25	53.4492	459
relief	Glomerulonephritis	male	2.23	1.73	50.8	4400
relief	Glomerulonephritis	female	2.27	1.29	30.4	821
relief	Glomerulonephritis	male	1.82	1.96	33.91	1240
death	Diabetic nephropathy	female	1.59	3.18	5.1	673
relief	Glomerulonephritis	male	2.46	2.89	10.19	544
relief	Glomerulonephritis	female	2.2	1.44	72.35	2338
relief	Diabetic nephropathy	male	2.25	1.3	48.3	1310
death	Glomerulonephritis	female	2.29	1.38	34.22	961
relief	Diabetic nephropathy	female	1.97	2.73	72.5	453
relief	Glomerulonephritis	female	2.38	1.34	42.6	6585
relief	Polycystic kidney disease	male	2.18	2.16	72.1	4343
relief	Glomerulonephritis	female	2.1	1.28	47.8	445
relief	Glomerulonephritis	female	2.56	1.2	32.3	699
relief	Diabetic nephropathy	female	2.66	1.3	23.84	121
relief	Glomerulonephritis	female	2.07	1.99	32.5	4704
renal transplant	Glomerulonephritis	female	2.46	1.95	9.1	263
death	Hypertension	female	2.12	0.95	28.2	1255
death	Glomerulonephritis	female	1.75	3.64	2.47	2660
relief	Diabetic nephropathy	male	2.19	2.55	71.1	75
death	Hypertension	male	2.23	0.65	47.3	976
relief	Hypertension	male	2.27	0.5	8.1	584
relief	Hypertension	male	2.13	3.49	27.8	1656
relief	unkown	male	2.2	1.58	4.2	1697
relief	Diabetic nephropathy	male	2.56	1.07	12.6	2230
relief	Glomerulonephritis	female	2.52	2.42	12.42	2679
relief	Hypertension	male	2.32	2.32	34.9	946
relief	Glomerulonephritis	female	2.4	2.4	21.2	3636
relief	Glomerulonephritis	female	2.62	1.89	29.13	2737
relief	Diabetic nephropathy	female	2.16	0.9	72.2	208
relief	Diabetic nephropathy	male	2.36	1.14	6.2	3103
relief	Glomerulonephritis	male	2.51	2.2	53.3	5846
relief	Polycystic kidney disease	female	2.77	1.66	41.6	1894
death	Diabetic nephropathy	female	2.24	1.27	23.14	1202
relief	Hypertension	female	2.5	0.97	29.5	341
relief	Diabetic nephropathy	male	2.04	2.04	7	334
relief	Glomerulonephritis	female	2.22	3.33	47.3	1734
relief	Glomerulonephritis	male	2.46	1.38	55.1	1379
relief	Diabetic nephropathy	male	2.42	0.98	25.5	643
relief	Glomerulonephritis	male	2.35	1.91	59.9	712
relief	Glomerulonephritis	male	2.03	2.14	74.5	2129
relief	Polycystic kidney disease	male	2.02	1.45	10	1327
death	Glomerulonephritis	female	2.29	2.91	51.64	2481
relief	Diabetic nephropathy	female	2.09	2.05	5.8	674
relief	Diabetic nephropathy	male	2.51	1.01	37.1	603
relief	Diabetic nephropathy	male	2.29	1.11	44	18
death	Glomerulonephritis	male	1.76	1.81	51.4	488
relief	Polycystic kidney disease	male	1.91	1.91	26.06	2796
relief	unkown	female	1.56	0.38	46.5	254
relief	Hypertension	male	2.2	0.96	54.62	340
relief	Diabetic nephropathy	female	2.91	1.28	8.5	1453
relief	Hypertension	male	2.17	1.23	63.8	515
relief	Glomerulonephritis	male	2.4	1.54	33.6	374
relief	Hypertension	female	2.54	1.4	56.8	185
relief	Diabetic nephropathy	male	2.31	1.61	49	1404
renal transplant	Glomerulonephritis	female	2.23	2.12	18.72	2506
relief	Glomerulonephritis	female	2.23	0.9	45.3	90
relief	unkown	female	2.02	1.34	62.8	455
death	Glomerulonephritis	male	2.4	2.36	12	2483
relief	Polycystic kidney disease	male	2.16	1.9	74.7	2019
relief	Glomerulonephritis	male	2.44	2.29	43.51	1091
renal transplant	Hypertension	female	2.32	1.04	74.44	299
death	unkown	female	1.92	1.44	8.1	89
death	Diabetic nephropathy	female	2.1	1.6	7	933
relief	Hypertension	female	2.95	1.86	13.3	670
death	Glomerulonephritis	male	2	1.7	15	1425
relief	Hypertension	female	2.1	2	43.8	1683
relief	Glomerulonephritis	male	2.2	1.9	62.1	2988
relief	unkown	male	2.73	1.63	24.8	3529
death	Diabetic nephropathy	female	2.12	1.24	14.6	3577
relief	Glomerulonephritis	female	2.72	2	57.5	1060
relief	Glomerulonephritis	female	2.3	1.55	72	200
relief	Diabetic nephropathy	female	2.31	1.26	73.6	212
relief	Diabetic nephropathy	male	2.23	1.2	26.3	386
death	Hypertension	male	1.97	2.09	39.29	2175
relief	Hypertension	male	2.18	1.54	33.3	303
relief	Hypertension	male	2.09	1.13	13.95	563
relief	Glomerulonephritis	male	2.16	1.16	4.45	5805
relief	unkown	male	2.46	2.96	20.4	791
relief	unkown	male	2.61	1.3	56.8	3833
death	Glomerulonephritis	female	2.28	1.34	19.27	2720
death	Glomerulonephritis	female	2.58	1.1	20.9	3154
relief	Glomerulonephritis	female	2.31	1.19	55.8	2312
relief	Diabetic nephropathy	male	2.14	1.63	25.07	242
relief	Glomerulonephritis	female	2.31	2.44	69	932
relief	Diabetic nephropathy	male	2.02	1.92	48.8	10
relief	Diabetic nephropathy	male	2.22	1.27	35.3	434
relief	Glomerulonephritis	male	2.38	1.75	64.2	3317
give up treatment	Glomerulonephritis	male	1.92	0.73	25.9	92
relief	Polycystic kidney disease	male	1.83	1.4	3.1	2768
relief	Glomerulonephritis	female	2.6	1.61	8.55	6847
relief	Glomerulonephritis	male	2.45	1.4	12	2110
death	Diabetic nephropathy	female	1.99	1.72	43.1	151
death	Diabetic nephropathy	female	2.51	1.32	33.5	588
relief	Polycystic kidney disease	female	2.5	2.5	56	8976
relief	Diabetic nephropathy	male	2.23	2.08	54.9	142
relief	Diabetic nephropathy	female	1.184	2.01	22.14	851
death	unkown	male	2.1	1.07	0.1	371
relief	unkown	male	3.06	2.04	3.6	2603
relief	Glomerulonephritis	male	1.87	1.78	4.96	4809
death	Diabetic nephropathy	male	2.52	1.63	71.66	122
relief	Diabetic nephropathy	female	1.209	1.34	63.84	1827
relief	Glomerulonephritis	female	2.5	1.07	60.75	922
death	Diabetic nephropathy	male	1.9	3.2	41	3342
relief	Glomerulonephritis	female	2.09	1.9	17.13	2200
relief	unkown	female	2.95	2.74	28.9	803
relief	Glomerulonephritis	male	2.07	1.59	3.3	1565
relief	Diabetic nephropathy	male	2.62	2.29	16.1	110
relief	unkown	female	2.53	1.41	55.8	59
relief	Hypertension	female	2.35	1.17	71.6	1352
relief	Diabetic nephropathy	male	2.2	1.5	12.1	1552
relief	Glomerulonephritis	female	2.1	1.6	46.2	2856
relief	Diabetic nephropathy	male	2.31	0.72	37.2	1691
relief	Glomerulonephritis	female	2.24	0.82	55.8	150
relief	Diabetic nephropathy	female	2.13	1.69	70.4	1013
relief	Glomerulonephritis	male	2.39	1.45	6.5	431
death	Diabetic nephropathy	female	2.22	2.32	63.26	787
relief	Glomerulonephritis	female	2.38	2.88	15.4	1224
death	Glomerulonephritis	female	2.1	1.8	46	223
relief	Diabetic nephropathy	female	2.07	1.54	8.8	216
relief	Glomerulonephritis	male	1.69	3.01	5	1825
relief	unkown	female	2.88	1.72	34.1	1613
relief	Diabetic nephropathy	male	2.18	1.37	47.4	510
relief	unkown	male	2.04	1.54	24.1	425
relief	Hypertension	female	2.03	0.89	19.5	3699
relief	Hypertension	female	2.34	1.06	73	715
death	Diabetic nephropathy	female	2.07	1.97	38	2742
relief	Diabetic nephropathy	male	1.94	2.05	34.1	1360
relief	Glomerulonephritis	female	2.31	1.28	53.9	493
death	Hypertension	male	2.81	1.7	19.64	1911
relief	Hypertension	female	2.2	2	57.9	1197
relief	Diabetic nephropathy	male	2.01	2.64	52	39
relief	Glomerulonephritis	female	2.02	1.3	70.2	1498
death	Diabetic nephropathy	male	2.23	1.15	63.4	1355
relief	unkown	male	2.17	0.99	41.9	926
relief	Glomerulonephritis	female	2.69	1.47	11.5	86
relief	Diabetic nephropathy	female	2.56	2.63	55.95	1549
relief	unkown	female	2.56	3.21	27.9	1753
relief	Glomerulonephritis	male	2.66	2.01	62.6	170
relief	Diabetic nephropathy	male	1.8	2.2	1.55	2053
relief	Hypertension	male	2.36	1.67	67	1153
relief	Glomerulonephritis	female	2.56	1.26	13.6	1323
death	Diabetic nephropathy	female	1.99	1.16	43.2	997
relief	unkown	male	1.97	0.81	25.175	1006
death	Hypertension	male	2.29	1.36	18.3	950
death	Glomerulonephritis	female	2.41	1.03	4.82	569
relief	Diabetic nephropathy	male	2.26	1.57	22.2	584
relief	Diabetic nephropathy	male	1.98	2.03	24.27	91
death	Diabetic nephropathy	male	2.5	1.58	66.64	863
relief	Glomerulonephritis	female	1.94	0.92	6.6	278
relief	Glomerulonephritis	male	2.72	1.77	20.2	1312
relief	Glomerulonephritis	female	2.16	1.68	34	4484
death	Glomerulonephritis	male	2.19	1.1	52.6	5768
relief	Diabetic nephropathy	male	2.65	1.07	19.8	114
death	Diabetic nephropathy	female	2	1.63	32.4	123
death	Diabetic nephropathy	female	2.75	1.63	47.7	6106
death	Glomerulonephritis	female	1.74	0.84	56.9	4520
relief	Diabetic nephropathy	female	1.64	1.39	44.46	795
relief	Glomerulonephritis	female	1.81	2.11	65	4139
relief	Hypertension	male	2.12	2.96	58.7	239
death	Diabetic nephropathy	male	2.57	1.54	65.6	1486
relief	Hypertension	female	2.25	1.29	69.4	2539
transfered to peritoneal dialysis	Glomerulonephritis	female	2.84	2.46	41.5	3708
relief	Glomerulonephritis	female	2.6	1.99	45.07	6281
relief	Polycystic kidney disease	male	2.4	1.96	47.9	2216
death	Diabetic nephropathy	female	2.34	0.99	63.33	862
death	Diabetic nephropathy	male	2.22	1	43.7	783
relief	Diabetic nephropathy	male	2.08	1.75	58.89	922
relief	Polycystic kidney disease	male	2.25	0.54	74.6	3451
relief	Hypertension	male	1.33	1.21	18.9	3490
death	Diabetic nephropathy	male	1.92	0.92	18.74	1591
transfered to peritoneal dialysis	Diabetic nephropathy	female	2.2	1.1	8.96	1261
relief	Diabetic nephropathy	male	1.97	1.56	20.9	1439
relief	unkown	male	2.36	1.83	29	47
relief	Hypertension	female	2.45	1.06	12.6	2477
death	Glomerulonephritis	male	2.07	1.2	61.3	665
relief	unkown	female	2.36	1.96	62.2	2433
death	Diabetic nephropathy	male	1.87	1.22	18.54	77
relief	unkown	male	2.05	1.39	39	85
relief	Polycystic kidney disease	female	2.51	2.31	40.1	4162
relief	Diabetic nephropathy	female	2.1	1.8	40.81	63
transfered to peritoneal dialysis	Diabetic nephropathy	male	2.26	1.74	8.4	40
relief	Glomerulonephritis	female	2.63	0.64	19.3	2740
death	Diabetic nephropathy	male	2.6	2.52	46.8	567
death	Glomerulonephritis	male	2.2	1.12	6	3858
relief	Glomerulonephritis	female	2.39	1.64	27.347	3552
relief	Polycystic kidney disease	female	2.82	0.84	32.3	467
death	Diabetic nephropathy	female	2.26	1.79	45.9	1701
relief	Glomerulonephritis	male	2.1	1.39	19.84	972
relief	unkown	male	2.08	1.43	46.6	442
give up treatment	Glomerulonephritis	female	2.07	0.76	43.08	4182
give up treatment	Diabetic nephropathy	male	1.91	1.9	54.5	5
relief	Glomerulonephritis	female	1.85	1.22	65.7	900
relief	Diabetic nephropathy	female	2.316	1.82	26.52	1487
relief	unkown	female	2.66	1.5	45.3	3314
relief	Glomerulonephritis	male	2.3	1.95	20	4
relief	Diabetic nephropathy	male	2.27	0.93	29.1	216
relief	Diabetic nephropathy	male	2.23	1.38	73.5	1149
relief	Glomerulonephritis	female	2.37	1.83	30.9	1808
relief	Diabetic nephropathy	male	2.15	1.63	65.04	443
relief	unkown	female	1.8	2.6	20.78	303
relief	Diabetic nephropathy	male	2.2	1.86	46.1	222
relief	unkown	female	2.1	0.3	13.9	3058
relief	Diabetic nephropathy	female	2.1	1.3	15.45	1395
relief	Polycystic kidney disease	female	2.75	1.04	28.2	1289
relief	Glomerulonephritis	female	2.71	1.87	74	1467
relief	Diabetic nephropathy	female	2.45	1.46	16.46	869
relief	Hypertension	female	2.27	1.85	42.74	221
death	Diabetic nephropathy	female	2.27	1.36	55.37	706
relief	Glomerulonephritis	male	2.55	1.99	0.01	751
relief	Diabetic nephropathy	female	2.41	1.33	34.8	281
relief	Glomerulonephritis	male	1.83	2.24	29.3	4198
relief	Diabetic nephropathy	female	2.41	2.49	59.25	904
relief	Diabetic nephropathy	female	2.02	2.15	10.4	1611
relief	Glomerulonephritis	male	2.21	1.51	30.5	230
relief	Diabetic nephropathy	male	1.81	1.47	4.17	373
death	Diabetic nephropathy	male	2.31	1.04	25.75	262
transfered to peritoneal dialysis	Glomerulonephritis	male	1.86	1.74	16.87	123
relief	Diabetic nephropathy	male	2.28	0.88	9.8	961
relief	Glomerulonephritis	male	2.2	1.19	50.6	962
death	Glomerulonephritis	female	1.95	1.63	43.89	1018
relief	Glomerulonephritis	female	2.28	2.79	60.9	3103
relief	Diabetic nephropathy	female	2.15	0.83	21	131
death	Diabetic nephropathy	male	2.29	1.59	12.9	1644
death	Diabetic nephropathy	male	2.37	1.78	62.02	1635
death	Glomerulonephritis	female	2.04	0.8	41.9	187
death	Diabetic nephropathy	male	2.2	1.42	3	1033
relief	Glomerulonephritis	female	2.47	1.57	67.67	1099
relief	Diabetic nephropathy	female	2.21	1.78	22.7	199
relief	Diabetic nephropathy	male	1.81	0.73	73.45	110
relief	Glomerulonephritis	female	2.12	1.54	27.12	145
death	Diabetic nephropathy	female	2.47	1.52	34.8	126
relief	Diabetic nephropathy	male	2.27	1.15	45.4	1136
relief	Diabetic nephropathy	male	2.27	1.91	68.7	369
relief	Hypertension	female	1.94	2.06	45.3	1498
death	Diabetic nephropathy	male	2.95	2.2	9.23	723
relief	Diabetic nephropathy	male	2.704	1.65	59.5395	2572
relief	Diabetic nephropathy	male	1.96	1.75	44.03	145
relief	Diabetic nephropathy	male	2.35	1.77	54.2	609
relief	Hypertension	male	2.85	1.47	19.65	1121
death	Diabetic nephropathy	male	2.15	1.45	51.46	2916
relief	Diabetic nephropathy	male	1.391	1.23	73.8	529
death	Hypertension	male	2.17	1.15	62.2	426
relief	Diabetic nephropathy	male	2.81	1.16	37	181
relief	Diabetic nephropathy	male	2.07	1.72	9.2	1782
relief	Diabetic nephropathy	female	1.9	1.66	72.5	718
relief	Diabetic nephropathy	male	1.188	0.19	48.88	933
relief	Glomerulonephritis	male	2.16	1.7	36.2	478
relief	Hypertension	male	2.27	1.81	72.2	900
relief	Hypertension	female	2.18	2.65	20.8	1688
relief	Glomerulonephritis	male	2.4	1.22	57.9	3355
relief	Hypertension	male	2.21	1.41	69.2	498
relief	Polycystic kidney disease	male	2.21	1.19	38.4	1163
death	unkown	female	2.32	1.62	67.9	39
relief	Diabetic nephropathy	male	2.46	1.59	25.7	221
relief	Glomerulonephritis	male	2.65	1.57	5.8	257
relief	Diabetic nephropathy	female	2.76	1.42	13.1	2914
relief	Hypertension	male	2.17	1	66	53
death	Glomerulonephritis	female	2.04	0.82	37.6	2102
relief	Diabetic nephropathy	male	2.2	1.07	49.9	1934
relief	Glomerulonephritis	male	2.34	1.33	3	1642
relief	Diabetic nephropathy	male	2.37	1.72	37.6	739
relief	Diabetic nephropathy	female	1.86	1.9	44.3	222
relief	Glomerulonephritis	male	2.34	2.06	19.7	2104
relief	Diabetic nephropathy	male	2.62	1.53	8.6	546
relief	Glomerulonephritis	male	2.28	1.58	31	134
relief	unkown	male	2.15	1.62	55.2	905
transfered to peritoneal dialysis	Diabetic nephropathy	female	2.1	1.82	68.5	1509
relief	Glomerulonephritis	female	2.28	2.57	0.4	4856
relief	Diabetic nephropathy	male	2.12	2.06	11.5	2256
relief	Glomerulonephritis	male	2.44	1.87	33	1278
relief	Glomerulonephritis	male	2.48	2.16	7.1	1111
relief	Glomerulonephritis	male	2.33	2.1	41.5	763
relief	Diabetic nephropathy	male	2.24	2.26	49	799
relief	Diabetic nephropathy	male	2.32	2.25	44.67	1709
relief	Glomerulonephritis	female	2.21	1	55.7	181
relief	Hypertension	female	2.3	0.88	37.3	2597
relief	Hypertension	male	2.44	1.67	26.6	799
death	unkown	male	2.08	0.95	14.7	418
relief	Diabetic nephropathy	male	2.29	1.54	54.2	284
relief	Glomerulonephritis	male	2.22	1.18	55.68	866
relief	Polycystic kidney disease	female	2.39	2.01	58.7	783
relief	Glomerulonephritis	male	2.08	2.32	12	3874
give up treatment	Diabetic nephropathy	female	2.29	1.39	33.4	1984
relief	Glomerulonephritis	female	2.35	1.33	68.4	1582
relief	Diabetic nephropathy	male	1.54	1.78	17	1389
relief	Diabetic nephropathy	female	2.46	1.15	10.4	1480
death	Glomerulonephritis	male	2.28	2.12	60.6	3252
death	Diabetic nephropathy	male	2.12	1.26	42.9	255
death	Glomerulonephritis	female	2.38	0.83	18	1651
relief	Glomerulonephritis	female	2.1	1.22	17.4	1776
death	Diabetic nephropathy	female	1.98	1.27	63.1	1352
relief	Glomerulonephritis	male	2.28	2.32	33.8	745
relief	Diabetic nephropathy	male	1.98	1.41	34.7	353
renal transplant	Glomerulonephritis	male	2.25	2.28	13.6	171
relief	Glomerulonephritis	male	2.24	2.86	36	1711
relief	Diabetic nephropathy	male	2.01	1.42	28.4	407
relief	Glomerulonephritis	male	2.1	1.69	10.11	285
relief	Diabetic nephropathy	male	2.26	0.99	36.5	891
relief	Diabetic nephropathy	male	2.26	2.06	35.9	1886
relief	Diabetic nephropathy	female	2.21	1.94	23.7	395
renal transplant	Hypertension	female	2.22	2.2	8.8	220
relief	Glomerulonephritis	male	2.01	1.48	46.96	1062
relief	Diabetic nephropathy	female	2.5	0.7	19	194
relief	Glomerulonephritis	female	2.36	2.33	74.7	2086
relief	Hypertension	female	2.03	1.48	14.52	9008
relief	unkown	female	2.32	0.85	26.42	1053
relief	Diabetic nephropathy	male	2.21	2.21	55.14	163
relief	Hypertension	male	1.98	2.57	61.5	2759
relief	Diabetic nephropathy	female	2.34	1.51	68.5	193
relief	Hypertension	male	2.05	1.63	25.11	242
relief	Diabetic nephropathy	male	2.33	1.73	60.2	1060
death	Diabetic nephropathy	female	2.02	1.45	65.22	784
death	Diabetic nephropathy	male	2.37	1.1	19.3	2036
relief	Diabetic nephropathy	female	2.15	1.65	63.5	527
relief	Diabetic nephropathy	male	2.38	1.39	29.8152	1542
relief	Hypertension	female	2.24	1.92	39.6	3225
relief	Glomerulonephritis	female	2.11	2.37	55.4	5355
relief	Hypertension	male	2.36	1.23	45	1222
relief	Diabetic nephropathy	male	1.71	1.67	9	1668
relief	Diabetic nephropathy	male	2.31	1.01	50.39	852
relief	Diabetic nephropathy	female	2.52	2.02	70.1	2982
relief	Diabetic nephropathy	female	2.59	1.68	52.3	107
relief	Hypertension	female	2.98	2.3	72.4	102
death	unkown	male	2.07	0.45	61.3	234
relief	Diabetic nephropathy	female	2.26	1.22	73.19	101
relief	Hypertension	male	2.18	1.35	51.7	366
relief	Diabetic nephropathy	male	2.45	1.47	36.6	885
relief	Diabetic nephropathy	male	2.312	0.99	71.84	189
relief	Polycystic kidney disease	male	2.55	1.68	26.2	730
death	Hypertension	male	2.13	1.63	58	2137
relief	Glomerulonephritis	female	2.12	1.75	48.92	849
relief	Glomerulonephritis	male	2.77	2.35	41.5	1507
relief	Glomerulonephritis	male	1.97	1.04	20	5163
relief	unkown	male	2.45	1.22	5.4	22
relief	Glomerulonephritis	female	2.29	1.1	11.4	2710
relief	Glomerulonephritis	male	2.18	0.83	3	3855
relief	Diabetic nephropathy	male	2.15	1.56	8.8	95
relief	Glomerulonephritis	male	2.22	1.52	43.13	415
relief	Glomerulonephritis	female	2.91	3.18	24.94	1950
relief	Glomerulonephritis	female	2.61	0.72	31.53	85
relief	Glomerulonephritis	female	2.7	1.03	36.1	163
relief	Glomerulonephritis	male	2.21	1.35	43.7	505
relief	Diabetic nephropathy	male	2.15	2.14	74.6	263
relief	Diabetic nephropathy	male	1.9	2.44	29	774
relief	Glomerulonephritis	female	2.52	1.48	28.9	5492
relief	Diabetic nephropathy	male	1.86	1.86	27.04	600
relief	unkown	male	2.36	2.8	28.55	1642
relief	Glomerulonephritis	male	1.95	0.77	23.6	590
relief	Diabetic nephropathy	female	2.56	0.81	29.2	426
relief	Glomerulonephritis	female	2.14	1.38	7.4	2894
relief	Hypertension	male	2.2	0.55	29.4	41
relief	Diabetic nephropathy	male	2.52	0.96	33.8	260
relief	Diabetic nephropathy	female	2.45	0.56	13.82	1284
relief	Hypertension	male	2.23	2.26	57.24	130
relief	Glomerulonephritis	female	2.28	1	44.2	4148
relief	Glomerulonephritis	female	3.19	2.4	31.8	140
relief	Glomerulonephritis	male	2.23	2.29	8.6	2968
relief	Hypertension	male	2.09	1.45	42.8	491
relief	Glomerulonephritis	male	2.25	1.3	74.6	1849
death	Diabetic nephropathy	male	1.86	2.08	17.3	1839
relief	Diabetic nephropathy	male	1.347	2.25	35.67	952
relief	Diabetic nephropathy	male	2.22	2.22	35.8	576
relief	Glomerulonephritis	male	2.1	0.98	10.6	411
relief	Diabetic nephropathy	female	2.15	1.32	19.4	487
relief	Hypertension	male	2.48	2.54	23.21	1105
relief	Diabetic nephropathy	female	2.39	1.39	36.2	793
relief	Diabetic nephropathy	male	2.33	1.19	54	916
relief	Hypertension	male	2.24	2.08	74.5	823
relief	Diabetic nephropathy	female	2.44	1.3	73	1042
relief	Hypertension	female	2.01	2	69.6	1582
relief	Diabetic nephropathy	male	2.35	1.92	64.07	1596
relief	Glomerulonephritis	female	2.08	2.26	12.9	288
relief	Glomerulonephritis	female	2.64	1.24	16.32	1606
relief	Glomerulonephritis	male	2.32	2.11	56.3	1254
relief	Diabetic nephropathy	male	2.13	0.52	69.7203	3102
relief	Hypertension	male	2.52	2.09	56.2	838
death	Glomerulonephritis	male	2.14	1.6	65.6	1919
relief	Diabetic nephropathy	female	2.39	2.33	58.2	681
relief	Diabetic nephropathy	female	2.06	1.39	69.9	1065
relief	Polycystic kidney disease	male	2.19	2.18	47.71	254
relief	Hypertension	female	2.68	0.93	14.9	110
relief	unkown	male	2.61	1.11	17.2	506
death	Diabetic nephropathy	female	2.22	0.91	53.8	714
relief	Hypertension	male	2.49	1.72	56.43	2273
relief	Diabetic nephropathy	male	2.47	2.28	20.39	480
relief	Diabetic nephropathy	male	2	1.3	17.79	2384
death	Diabetic nephropathy	female	2.1	1.54	30.6	210
death	unkown	male	2.33	0.64	18.8	376
relief	Diabetic nephropathy	male	1.84	2.29	67.78	1438
relief	Diabetic nephropathy	male	2.17	1.3	71.4	1181
relief	Hypertension	female	2.02	2.17	33.39	401
death	Diabetic nephropathy	female	1.82	0.67	42.08	61
relief	Glomerulonephritis	female	2.3	0.6	34	1331
relief	Diabetic nephropathy	male	1.99	1.32	5.74	201
death	Diabetic nephropathy	female	2	1	27.45	846
death	Hypertension	male	2	0.9	36.7	1806
relief	unkown	female	2.16	2.73	19.36	210
relief	Hypertension	female	2.53	0.64	34.6	1337
relief	Diabetic nephropathy	male	2.38	2.39	17.4	3714
relief	Diabetic nephropathy	female	2.36	2.08	45	242
relief	Diabetic nephropathy	female	2.61	0.98	20.8	532
relief	Hypertension	male	2.37	1.04	35.4	3474
relief	Diabetic nephropathy	female	2.23	1.44	23.3	145
relief	Glomerulonephritis	female	2.59	1.81	55.5	1047
relief	Hypertension	male	2.14	1.03	72	181
relief	Diabetic nephropathy	male	2.29	1.23	14.1	1102
relief	Hypertension	female	2.44	1.02	25.3	228
relief	Diabetic nephropathy	male	2.19	1.48	13.58	987
relief	Hypertension	male	2.06	1.23	65.31	767
relief	Glomerulonephritis	female	2.49	2.33	21	2432
relief	Hypertension	male	1.67	2.14	3.4	1578
death	Diabetic nephropathy	female	2.43	2.12	39.2	1489
relief	Hypertension	male	2.3	1.7	31.09	52
relief	Diabetic nephropathy	female	2.61	2.48	25.58	752
relief	Glomerulonephritis	female	2.37	0.8	67.3	331
give up treatment	Glomerulonephritis	female	2.1	2.3	14.99	976
relief	Glomerulonephritis	female	2.25	2.12	53.3	2054
death	Diabetic nephropathy	male	2.16	1.32	43.6	755
relief	Diabetic nephropathy	female	2.63	2.37	32.9	80
relief	Glomerulonephritis	female	2.27	1.21	16.33	3864
death	Hypertension	female	2.13	1.52	7.01	304
relief	Diabetic nephropathy	female	2.27	1.21	48	354
death	Diabetic nephropathy	male	2	2.53	56.3	817
relief	Diabetic nephropathy	male	2.23	1.52	55.35	991
relief	unkown	male	2.63	1.33	13.6	536
relief	Glomerulonephritis	male	2.14	0.87	53	456
death	Hypertension	female	2.4	2.1	48.18	634
death	Diabetic nephropathy	male	2.24	1.61	32.47	386
death	Diabetic nephropathy	female	1.91	1.57	51	832
relief	Hypertension	male	2.31	1.14	65.5	442
relief	Glomerulonephritis	female	2.42	2.15	23.5	1012
relief	Polycystic kidney disease	female	2.19	1.62	24.2	2007
relief	Diabetic nephropathy	male	2.32	1.24	52.3	1360
relief	Glomerulonephritis	male	2.26	2.55	72.7	2063
relief	Diabetic nephropathy	male	1.85	0.59	18	39
relief	Glomerulonephritis	male	2.33	0.62	20.5	9657
death	Glomerulonephritis	female	2.24	1.46	60.6	1230
relief	Diabetic nephropathy	male	1.175	1.85	50.03	458
relief	Diabetic nephropathy	female	2.58	0.91	13.5	1247
relief	Hypertension	female	2.4	2.2	63.84	1873
relief	Hypertension	male	2.4	1.86	43.46	1910
death	Diabetic nephropathy	female	2.06	1.89	31.3	778
relief	Polycystic kidney disease	female	2.55	0.83	52.49	462
relief	Glomerulonephritis	female	2.35	1.21	50	1476
relief	Glomerulonephritis	male	2.67	0.98	39.3	806
relief	Glomerulonephritis	female	2.34	0.97	20.07	877
relief	Diabetic nephropathy	male	2.37	1.75	34.7238	1202
death	Diabetic nephropathy	male	2.29	1.28	21.4	271
relief	Polycystic kidney disease	female	2.27	1.58	130.8	2259
relief	Glomerulonephritis	female	2.16	1.42	104	1550
relief	Diabetic nephropathy	male	1.99	0.95	127	638
relief	Diabetic nephropathy	male	2.22	1.79	98.12	880
death	Hypertension	male	1.81	1.67	117.8	1162
relief	Hypertension	female	2.22	1.88	101.7	3833
death	Glomerulonephritis	female	2.15	2.02	120	1980
relief	Diabetic nephropathy	female	2.41	0.98	87.1	2600
death	Hypertension	female	2.3	1.4	139	310
death	Glomerulonephritis	female	3.06	1.35	109.7	4646
relief	Glomerulonephritis	male	2.68	2.75	131.4	681
renal transplant	Glomerulonephritis	male	2.4	2.27	85.2	323
relief	Glomerulonephritis	female	2.09	0.97	135	2721
relief	Diabetic nephropathy	male	2.45	2.12	149	667
death	Glomerulonephritis	female	2.2	1.13	145.3	400
death	Diabetic nephropathy	male	1.96	1.56	82.94	2245
relief	Glomerulonephritis	male	2	1.61	97	8373
relief	Diabetic nephropathy	male	2.26	1.21	84.7	427
relief	Glomerulonephritis	male	1.89	1.77	82.53	3560
relief	Diabetic nephropathy	male	2.19	1.4	113.16	739
relief	Glomerulonephritis	female	2.13	1.34	118.4	2364
relief	Glomerulonephritis	male	2.27	0.69	147.7	1724
relief	Glomerulonephritis	female	2.14	1.47	149.4	2617
relief	Diabetic nephropathy	male	2.17	2.78	135.986	141
death	Diabetic nephropathy	female	2.04	1.33	100	10
relief	Glomerulonephritis	female	1.9	1.3	125	2921
relief	Glomerulonephritis	male	1.83	1.86	103	821
relief	Glomerulonephritis	female	2.24	1.59	129.8	1620
relief	Hypertension	female	2.25	1.63	123.6	151
relief	unkown	male	2.19	1.29	126.55	1888
relief	Glomerulonephritis	male	2.32	1.26	79.1	290
relief	Glomerulonephritis	male	2.24	1.6	139	1214
relief	unkown	male	2.16	0.92	147.4	1004
relief	Hypertension	male	2.15	1.35	128.9	2322
relief	Glomerulonephritis	female	2.25	1.71	119.8	3186
relief	Diabetic nephropathy	female	2.3	2.62	142.2	451
relief	Diabetic nephropathy	male	1.94	1.62	76.8	862
relief	Hypertension	male	2.07	1.33	123.7	1941
relief	Diabetic nephropathy	male	2.03	1.58	121	443
relief	Hypertension	female	2.02	0.87	149	1208
relief	Diabetic nephropathy	male	2.87	1.39	82.9	1276
relief	Diabetic nephropathy	female	2.33	1.53	96.3	859
relief	unkown	female	2.14	1.55	134.2	265
relief	Glomerulonephritis	female	2.32	1.75	101	2349
relief	Diabetic nephropathy	female	2.16	1.55	108	661
relief	Hypertension	male	2.36	1.38	132.3	99
relief	Hypertension	female	2.28	2.2	97.6	816
relief	Polycystic kidney disease	female	2.27	1.41	83	1584
relief	unkown	female	2.64	0.37	77.8	560
relief	Diabetic nephropathy	male	2.1	2.11	148.6	807
death	Glomerulonephritis	male	2.66	2.11	149.2	1566
give up treatment	unkown	male	2.32	1.66	112	689
relief	Hypertension	female	2.85	1.83	83.8	1794
relief	Diabetic nephropathy	female	2.07	0.53	111.33	1637
relief	Hypertension	male	2.3	1.64	94.27	146
relief	Glomerulonephritis	male	2.07	1.34	86	3974
relief	Hypertension	female	1.96	1.28	133.9	492
relief	Glomerulonephritis	male	2.02	2.72	123.2	3713
relief	Glomerulonephritis	female	2.36	1.41	108.7	561
relief	unkown	female	2.3	3.68	90.4	1257
relief	Diabetic nephropathy	male	2.01	1.24	86.8	400
relief	Diabetic nephropathy	female	1.9	1.6	88	638
relief	Hypertension	male	2.54	2.24	79.82	751
death	unkown	male	2.13	1.71	96.7	586
relief	Diabetic nephropathy	male	1.84	1.67	121.9	1318
death	Diabetic nephropathy	male	2.03	1.61	77.43	288
relief	unkown	male	2.31	1.61	88.51	7030
death	Hypertension	female	2.02	1.48	83.5	1483
relief	Glomerulonephritis	female	2.56	1.24	96.4	1802
relief	unkown	male	2.01	1.72	100.8	1412
relief	Hypertension	male	2.32	1.77	147	2136
relief	Glomerulonephritis	female	2.09	1.43	82.7	149
relief	unkown	male	2.13	1.17	79.63	316
relief	Diabetic nephropathy	male	2.21	1.07	145	1969
relief	unkown	female	2.14	2.04	100	10312
relief	Glomerulonephritis	female	2.32	1.66	110.5	1064
death	Glomerulonephritis	male	2.06	1.48	109	1426
relief	Diabetic nephropathy	male	2.8	1.49	121.78	1117
relief	Glomerulonephritis	female	2.24	1.79	78.4	234
death	Hypertension	female	2.34	1.89	91.04	170
relief	unkown	male	2.53	1.57	101.8	1172
death	Glomerulonephritis	female	2.33	2.25	122.7	348
relief	Diabetic nephropathy	male	2.1	1.5	143.44	463
relief	Glomerulonephritis	male	2.32	1.5	113	101
relief	Diabetic nephropathy	male	2.38	1.82	136.4	2712
relief	Diabetic nephropathy	female	1.97	1.03	81.4	462
relief	Diabetic nephropathy	male	2	1.31	104.9	348
relief	Glomerulonephritis	male	2.38	1.43	86.71	621
relief	Glomerulonephritis	male	2.05	1.5	149.5	1773
relief	Glomerulonephritis	female	2.57	1.28	101.5	1254
relief	Glomerulonephritis	female	2.39	1.8	89	1843
relief	Glomerulonephritis	male	2.14	1.46	141	3406
relief	Diabetic nephropathy	male	1.88	2.4	142	159
relief	Diabetic nephropathy	male	2.2	1.34	75.3	648
death	Glomerulonephritis	female	2.43	3.65	116.9	1367
relief	Diabetic nephropathy	female	2.43	1.24	97.1	1534
relief	Diabetic nephropathy	male	2.33	1.34	102	7
relief	Glomerulonephritis	female	2.24	0.68	141	2221
relief	Glomerulonephritis	female	2.33	1.41	94.9	299
renal transplant	Glomerulonephritis	male	2.49	1.52	135.9	456
relief	Hypertension	male	2.31	2.66	148.2	235
relief	Hypertension	male	2.31	1.27	103	249
death	Hypertension	male	1.79	0.85	135	265
relief	Diabetic nephropathy	female	2.28	1.56	104.1	1184
death	Glomerulonephritis	female	1.93	1.59	77.5	1854
relief	Glomerulonephritis	male	2.29	1.7	92.4	476
relief	Diabetic nephropathy	female	2.12	1.64	128	9
relief	Diabetic nephropathy	female	2.16	1.88	96.8	1331
relief	Hypertension	male	2.58	2.93	87	1262
relief	Glomerulonephritis	female	2.42	1.45	117.6	110
death	Glomerulonephritis	male	2.37	1.88	141	2092
relief	Diabetic nephropathy	female	2	1.58	108.7	530
death	Diabetic nephropathy	female	2.28	2.23	138.6	2518
relief	Diabetic nephropathy	female	2.46	1.64	98.01	1537
renal transplant	Glomerulonephritis	male	2.3	2.3	99	156
relief	Polycystic kidney disease	female	2.24	2.31	87.9	4961
death	Glomerulonephritis	female	1.89	2.05	123.8	2962
relief	Glomerulonephritis	female	2.31	1.71	92.2	3682
relief	Glomerulonephritis	female	2.44	0.61	122.7	1293
give up treatment	Glomerulonephritis	male	1.9	2.1	100	111
relief	unkown	male	2.15	1.95	84.6	1944
relief	Glomerulonephritis	male	2.47	2.08	120.6	661
relief	Glomerulonephritis	male	2.03	2.17	126.6	2751
relief	Glomerulonephritis	male	2.17	1.26	90.4	542
relief	Glomerulonephritis	female	2.47	1.21	98.6	852
relief	Diabetic nephropathy	female	2.1	0.9	98.62	4533
relief	Hypertension	female	2.1	1.46	82	307
relief	Diabetic nephropathy	male	2.26	1.81	139	385
death	Diabetic nephropathy	female	2.06	0.99	104	293
relief	Hypertension	female	2.1	1.5	98.3	271
relief	Hypertension	male	2.01	2.08	117.9	388
relief	Diabetic nephropathy	female	2.14	2.27	139.9	852
give up treatment	Glomerulonephritis	female	2.27	2.27	132.6	191
relief	Glomerulonephritis	female	2.73	2.39	124	422
relief	Diabetic nephropathy	female	2.15	2.09	116	928
death	Glomerulonephritis	male	2.35	0.27	140	4469
relief	unkown	female	2.34	1.51	104.1	3214
relief	Diabetic nephropathy	male	1.98	0.9	116	425
relief	Hypertension	female	2.26	1.21	112	102
relief	Glomerulonephritis	male	2.04	1.74	119.8	7303
relief	Diabetic nephropathy	female	2.23	1.86	135.8	1676
relief	Diabetic nephropathy	male	2.18	1.69	101.4	1146
relief	Glomerulonephritis	female	2.44	1.21	140.986	2617
transfered to peritoneal dialysis	Glomerulonephritis	male	2.14	0.85	118	3792
death	Diabetic nephropathy	female	2.12	1.34	108.7	1010
relief	Diabetic nephropathy	male	2.16	1.49	109.5	60
relief	Hypertension	female	2.44	1.88	140.3	228
relief	Diabetic nephropathy	female	2.75	1.47	134	1534
relief	Glomerulonephritis	female	2.13	2.77	110.1	926
relief	Hypertension	female	2.24	1.13	146.1	32
relief	Hypertension	male	2.1	2.87	97.5	1537
relief	Glomerulonephritis	male	1.71	2.593	126.169	254
relief	Hypertension	female	2.24	2.7	114.7	304
relief	Hypertension	male	2.2	1.3	87.7	344
relief	Diabetic nephropathy	male	2.09	1.39	122.6	273
relief	Diabetic nephropathy	male	1.98	0.89	95	334
relief	Diabetic nephropathy	female	2.01	1.48	110.9	29
relief	Hypertension	male	1.92	1.7	124	575
relief	Glomerulonephritis	female	1.97	3.14	107.3	471
relief	Glomerulonephritis	male	2.03	0.84	79.7	2487
relief	Glomerulonephritis	female	2.28	2.43	106.4	778
relief	Diabetic nephropathy	female	2.26	1.81	95.9	121
relief	Glomerulonephritis	female	2.28	1.2	112.4	3225
relief	Glomerulonephritis	female	2.43	2.43	127.2	604
relief	Glomerulonephritis	female	2.11	2.46	129	480
relief	Glomerulonephritis	male	1.139	0.86	134.3	1801
relief	Glomerulonephritis	female	2.3	2.96	81.5	1076
death	Hypertension	male	2.21	1.76	135.3	274
relief	Diabetic nephropathy	male	2.11	1.8	114.7	2227
relief	Diabetic nephropathy	male	2.34	1.17	120.5	835
relief	Diabetic nephropathy	male	2.15	2.02	127.1	532
relief	Diabetic nephropathy	female	2.15	1.86	137	1089
relief	Diabetic nephropathy	female	2.13	2.46	104.6	890
relief	Hypertension	male	2.05	0.92	119.7	1017
relief	Glomerulonephritis	female	2.12	1.57	105.3	303
death	Diabetic nephropathy	female	2.06	0.45	90.3	991
relief	unkown	female	2.57	1.57	86.5	3195
death	Hypertension	female	1.92	0.38	112.8	91
death	Hypertension	male	2.25	2.2	95.2	1500
death	Glomerulonephritis	female	2.43	1.26	138	5730
relief	Diabetic nephropathy	female	2.28	1.46	108.9	536
relief	Diabetic nephropathy	male	2.16	2.16	104.2	523
relief	Glomerulonephritis	male	2.21	1.43	110	716
relief	Glomerulonephritis	female	2.33	1.36	111	2256
relief	Glomerulonephritis	male	2.19	1.6	89	185
relief	Glomerulonephritis	female	2.18	1.92	75.02	564
relief	Glomerulonephritis	male	1.94	1.02	81.2	173
relief	Glomerulonephritis	female	1.98	1.62	135.9	3764
relief	Diabetic nephropathy	female	2.16	1.41	119.7	1146
death	Diabetic nephropathy	male	1.95	1.24	106	231
relief	Glomerulonephritis	male	2.21	1.68	144.6	485
relief	Glomerulonephritis	female	2.15	0.92	138	20
relief	Glomerulonephritis	male	2.1	1.49	100.5	113
relief	unkown	male	2	2.02	95.87	2308
relief	unkown	female	2.66	2.65	112.3	1432
relief	Glomerulonephritis	female	2.47	1.99	99.8	45
relief	Glomerulonephritis	female	2.44	2.44	120	1313
relief	Glomerulonephritis	female	2.2	1.76	122	1490
relief	Diabetic nephropathy	female	2.21	2.02	139.7	3103
relief	Diabetic nephropathy	male	2.25	1.1	140	1729
death	Glomerulonephritis	female	2.66	0.76	91.22	3447
relief	Diabetic nephropathy	male	2.32	1.49	84.3	1619
death	Diabetic nephropathy	female	2.09	0.88	146.9	86
relief	Glomerulonephritis	female	2.64	1.75	104	2134
relief	Polycystic kidney disease	male	1.94	1.94	140	518
relief	Glomerulonephritis	male	1.25	1.5	122.3	2622
relief	Hypertension	female	2.3	2.51	78.7	1627
relief	Diabetic nephropathy	male	2.1	1.5	123.3	3287
relief	Hypertension	female	2.2	1.15	121.4	1307
relief	Hypertension	male	2.15	1.28	138	586
relief	unkown	female	1.97	2.15	97.3	231
relief	Diabetic nephropathy	female	1.94	0.84	124.3	1691
relief	Glomerulonephritis	male	2.19	1.86	137.2	365
relief	Glomerulonephritis	female	2.75	2.08	123.9	1877
relief	Diabetic nephropathy	male	1.77	2.03	87.25	2986
relief	Hypertension	female	2.3	1.21	149	1296
relief	Hypertension	male	2.29	1.11	120	128
relief	Glomerulonephritis	female	2.37	0.83	101	2985
relief	Glomerulonephritis	female	1.95	0.96	134	32
relief	Glomerulonephritis	female	1.58	1.97	148	3552
relief	Polycystic kidney disease	male	2.21	2.13	124.9	46
death	Hypertension	male	2.1	3.1	137	727
relief	Diabetic nephropathy	male	2.37	1.56	102	1276
relief	Diabetic nephropathy	male	2.84	1.56	126	682
death	Diabetic nephropathy	male	2.07	1.94	121.4	226
relief	unkown	female	2.3	1.67	125.36	4167
death	Glomerulonephritis	male	2.08	1.37	105.8	1653
relief	Diabetic nephropathy	male	2.18	1.17	81.1	218
relief	Diabetic nephropathy	male	2.19	1.17	144	871
relief	Hypertension	female	2.15	1.18	132	1147
relief	Diabetic nephropathy	male	1.97	1.8	130	541
relief	Glomerulonephritis	male	2.19	1.33	84.4	1354
relief	Glomerulonephritis	male	2.15	2.19	123	4428
relief	Diabetic nephropathy	male	2.34	1.36	118.7	546
relief	unkown	female	2.27	2.71	122	2294
death	Hypertension	male	2.15	1.11	111.1	436
relief	Glomerulonephritis	female	2.12	2.18	126	1425
relief	Diabetic nephropathy	female	1.87	1.83	135	164
relief	Glomerulonephritis	female	2.4	1.59	129.6	2841
relief	Glomerulonephritis	female	2.23	3.15	85.65	2464
relief	Hypertension	male	2.15	1.37	135.5	347
relief	Hypertension	male	2.31	2.12	80.96	61
relief	Glomerulonephritis	male	2.23	0.48	149.7	3508
relief	Hypertension	male	2.02	1.6	95.1	971
relief	unkown	male	2.4	1.04	118	130
relief	Glomerulonephritis	male	2.35	0.94	84.3	6903
relief	Glomerulonephritis	female	2.63	2.92	92.99	840
relief	Diabetic nephropathy	male	2.19	2.09	105.9	1759
relief	Hypertension	male	2.08	1.88	87.54	1349
relief	Diabetic nephropathy	male	2.57	1.69	116.7	1635
relief	Glomerulonephritis	female	2.58	1.37	129	1438
relief	Glomerulonephritis	female	2.12	1.62	77.2	4717
relief	Diabetic nephropathy	male	2.34	1.66	119.7	2372
relief	Glomerulonephritis	male	1.7	1.41	119.8	1696
relief	Diabetic nephropathy	male	2.23	2.23	100.7	970
relief	Glomerulonephritis	female	2.31	1.48	145.2	554
relief	Diabetic nephropathy	male	2.56	2.33	112.3	546
relief	Diabetic nephropathy	female	2.5	2.28	120.4	3330
relief	Diabetic nephropathy	male	2.32	0.9	102	2587
relief	Glomerulonephritis	female	2.14	1.22	91.47	977
death	Polycystic kidney disease	male	2.24	1.68	117.7	162
relief	Diabetic nephropathy	male	2.16	1.98	98.6	1856
death	Glomerulonephritis	male	2.59	2.13	146.8	4202
relief	Glomerulonephritis	female	2.24	1.75	89.8	259
relief	Hypertension	male	2.26	1.38	132	169
death	Glomerulonephritis	female	2.08	1.33	100.5	220
relief	Diabetic nephropathy	male	2.2	2.59	98.6	206
relief	Glomerulonephritis	male	2.98	1.14	133.9	723
relief	Hypertension	male	2.09	2.07	139.3	741
renal transplant	Hypertension	male	2.31	2.06	100.3	300
relief	Hypertension	female	1.86	1.85	100.9	1604
relief	Glomerulonephritis	male	1.99	1.66	96	813
relief	Hypertension	male	2.18	1.78	142.3	652
relief	Glomerulonephritis	female	2.35	1.25	92.5	1890
death	Diabetic nephropathy	female	1.93	1.8	87	1955
death	Diabetic nephropathy	male	2.17	0.91	94.8	1180
relief	Glomerulonephritis	male	2.31	1.81	81.19	529
death	Hypertension	male	2.03	2.29	136	533
relief	Glomerulonephritis	female	1.93	1.68	123	872
relief	Diabetic nephropathy	female	2.2	1.64	130.7	561
relief	Hypertension	male	1.8	3.12	104	2552
relief	Glomerulonephritis	female	2.39	2.12	127	416
relief	Glomerulonephritis	male	2	1.85	111.5	3113
relief	Glomerulonephritis	male	2.17	1.82	136.4	316
death	Diabetic nephropathy	female	2.55	1.64	100.7	2179
relief	Glomerulonephritis	female	2.34	1.24	76.6	3393
relief	Glomerulonephritis	female	2.4	2.4	148	5257
death	Hypertension	male	2.17	2.08	138	1211
relief	Diabetic nephropathy	male	2.32	1.67	81.1	546
relief	Hypertension	female	1.95	0.94	76.356	1542
relief	Diabetic nephropathy	male	2.27	1	83.7	1303
relief	Glomerulonephritis	male	2.35	1.35	126	70
relief	Glomerulonephritis	female	2.15	1.45	127.6	2289
relief	Diabetic nephropathy	female	2.23	0.58	85.1	94
relief	Hypertension	male	2.34	2.78	77.6	134
relief	Diabetic nephropathy	female	2.1	1.9	144.4	1233
relief	Hypertension	male	2.35	1.29	114	228
relief	Diabetic nephropathy	female	2.4	1.82	116.8	3317
relief	Diabetic nephropathy	female	2.07	1.06	129.8	1061
relief	Hypertension	male	1.93	1.13	77.8	86
death	Diabetic nephropathy	male	2.22	1	96.38	264
relief	Diabetic nephropathy	female	2.01	1.79	119.6	353
death	Glomerulonephritis	female	2.24	1.93	95	3255
relief	Hypertension	male	2.2	1.5	118.6	1992
relief	Diabetic nephropathy	female	2.08	1.92	146.7	407
relief	Diabetic nephropathy	female	2.21	1.59	120.1	1967
relief	Diabetic nephropathy	female	1.93	1.1	75.4	1178
relief	Polycystic kidney disease	male	2.19	1.79	127.2	4631
relief	Hypertension	female	2	2.3	149.5	3062
relief	Hypertension	male	1.97	2.93	89.3	1685
relief	Glomerulonephritis	female	2.3	1.85	129.4	1038
relief	Glomerulonephritis	female	2.57	2.38	135	892
relief	Diabetic nephropathy	male	1.88	1.26	75.4	128
relief	Hypertension	male	2.13	1.04	140	1412
relief	Glomerulonephritis	female	2.52	1.61	115.4	492
relief	Diabetic nephropathy	male	2.34	1.14	127.4	1926
relief	unkown	male	2.07	1.46	111.3	11
relief	Glomerulonephritis	female	2.18	1.6	109.1	3652
relief	Diabetic nephropathy	female	2.23	1.88	81.63	1093
death	Diabetic nephropathy	female	2.11	1.63	146.8	2037
relief	Diabetic nephropathy	male	1.99	1.33	84	772
give up treatment	Hypertension	female	2.17	0.97	76.5	779
relief	Diabetic nephropathy	male	2.7	2.35	111.6	86
death	Diabetic nephropathy	female	2.43	1.49	136.9	620
relief	Diabetic nephropathy	male	2.11	0.87	145.1	171
relief	Hypertension	male	2.42	2.53	108.8	666
relief	Diabetic nephropathy	male	2.14	2.33	76.8	262
relief	Hypertension	female	2.48	1.47	133.2	628
relief	Diabetic nephropathy	male	2.19	2.17	80.8	107
relief	Glomerulonephritis	male	2.34	1.67	135	4290
relief	Diabetic nephropathy	female	2.08	1.22	128	365
relief	Polycystic kidney disease	female	2.44	1.16	84.8	2251
relief	Diabetic nephropathy	male	2.21	1.18	113.6	725
relief	Diabetic nephropathy	male	2.23	1.81	103.6	1418
relief	Hypertension	female	2.34	2.01	111	2574
relief	unkown	male	2.47	1.33	84.3	698
relief	Diabetic nephropathy	female	2.23	1.7	106.5	1698
relief	Polycystic kidney disease	female	2.08	1.71	130.9	905
relief	Diabetic nephropathy	male	2.14	1.88	97.2	247
death	unkown	female	2.17	1.13	121.1	1488
relief	Polycystic kidney disease	female	2.26	1.6	129.351	179
death	Hypertension	female	2.16	1.97	136.2	439
relief	unkown	female	2.06	1.38	130.5	1053
relief	Polycystic kidney disease	male	2.4	1.2	100.6	2630
relief	Hypertension	female	2.15	2.15	91	1074
relief	Diabetic nephropathy	male	2.38	2.08	104.8	1602
relief	Glomerulonephritis	female	2.37	2.53	125.29	4773
relief	Diabetic nephropathy	male	2.58	1.56	77.85	102
relief	Glomerulonephritis	male	2.35	1.9	126	1425
relief	Glomerulonephritis	female	2.63	2.44	147.3	1577
relief	Glomerulonephritis	female	2.34	1.64	106	1110
relief	Glomerulonephritis	male	2.2	1.04	127.4	904
relief	unkown	female	2.27	2.15	139.1	1778
relief	Glomerulonephritis	female	2.26	1.76	88.6	1816
relief	Polycystic kidney disease	female	2.1	2.3	118	1003
relief	Polycystic kidney disease	female	2.82	1.64	111	1124
relief	Diabetic nephropathy	male	2.48	2.16	143.3	81
relief	Diabetic nephropathy	male	2.1	2.3	145	1186
relief	Diabetic nephropathy	female	1.86	2	124	423
relief	Diabetic nephropathy	male	2.21	1.88	134.8	1235
relief	Diabetic nephropathy	female	2.34	0.96	139.2	223
relief	Diabetic nephropathy	male	2.01	1.96	145.4	2518
relief	Glomerulonephritis	male	2.25	3.03	122	6025
relief	Glomerulonephritis	female	2.37	2.18	114	721
relief	Glomerulonephritis	female	2.3	1.6	104.3	963
relief	Hypertension	male	2.3	0.95	140.8	381
relief	Glomerulonephritis	male	2.28	2.55	107	4547
relief	Hypertension	female	2.37	1.55	84.5	2133
relief	Glomerulonephritis	female	2.38	2.07	137.9	4302
death	Hypertension	male	2.21	2.31	102	39
relief	Glomerulonephritis	male	2.48	1.73	86.16	605
relief	Glomerulonephritis	female	2.66	1.52	124	4225
relief	Hypertension	male	2.07	2.16	121	816
relief	Glomerulonephritis	male	1.88	1.59	94.9	2277
relief	unkown	female	3.51	1.91	113.1	487
relief	Glomerulonephritis	male	2.27	1.84	126	558
relief	Glomerulonephritis	female	2.4	2.19	117.6	5066
death	Polycystic kidney disease	male	2.28	1.09	133	7559
relief	Hypertension	male	2.46	1.72	82.2	335
relief	Glomerulonephritis	female	2.26	1.82	79.7	1191
death	Glomerulonephritis	male	2.25	0.95	146.2	1764
death	Diabetic nephropathy	male	1.91	2.12	144.8	3803
death	Glomerulonephritis	female	2.77	3.5	118.2	501
relief	Diabetic nephropathy	male	2.33	1.63	79.7	402
relief	Glomerulonephritis	male	2.43	1.16	112	843
relief	Glomerulonephritis	female	2.28	1.55	108.7	1165
relief	unkown	female	2.31	0.79	100.2	981
relief	unkown	male	2.3	1.4	126	6353
relief	Hypertension	male	2.2	1.43	135.4	329
death	Diabetic nephropathy	female	2.11	1.29	110.2	388
relief	unkown	male	2.31	1.41	126	74
relief	Glomerulonephritis	female	2.27	1.47	144.7	5294
relief	Hypertension	male	2.44	2.59	148	2951
relief	Diabetic nephropathy	female	2	2.7	119.6	1166
relief	Polycystic kidney disease	male	2.06	0.98	134.4	278
relief	Polycystic kidney disease	male	2.17	2.17	128.9	1194
relief	Diabetic nephropathy	male	2.35	1.12	82	123
relief	Glomerulonephritis	female	2.51	1.87	133	3285
relief	Glomerulonephritis	male	1.98	2.89	78.3	1364
death	Glomerulonephritis	female	2.11	0.67	100.5	6759
death	Diabetic nephropathy	female	2.47	2.93	90	1312
relief	Hypertension	male	2.41	0.85	120	1251
relief	Glomerulonephritis	female	2.38	2.1	102.8	1768
relief	Diabetic nephropathy	male	2.33	1.96	141.6	2149
relief	Diabetic nephropathy	male	1.97	1.59	143.8	2910
relief	unkown	male	2.19	1.4	96.1	1240
death	Diabetic nephropathy	female	2.19	2.38	87.8	1979
relief	Diabetic nephropathy	male	2.23	3.05	84.8	750
death	Diabetic nephropathy	male	2.1	1.43	86.9	899
relief	Diabetic nephropathy	female	2	1.1	140.44	1429
relief	Glomerulonephritis	male	2.32	0.83	101.3	1151
death	Hypertension	female	2.53	2.2	104.3	1220
relief	Diabetic nephropathy	male	2.03	0.81	137.2	339
relief	Diabetic nephropathy	female	2.25	1.77	121	1580
relief	Diabetic nephropathy	male	2.01	2.63	91	180
death	Glomerulonephritis	male	2.18	1.06	107	464
relief	Glomerulonephritis	female	2.29	1.92	148.7	2
relief	Polycystic kidney disease	female	2.34	2	109.5	401
relief	Diabetic nephropathy	male	2.28	1	88.2	736
death	Hypertension	male	2.41	1.52	91.34	1242
relief	Diabetic nephropathy	male	1.55	1.08	119.2	1111
relief	Diabetic nephropathy	female	2.21	1.66	121.1	1213
relief	Polycystic kidney disease	male	2.47	1.35	85.2	459
relief	Glomerulonephritis	female	2.67	1.71	82.13	79
death	Glomerulonephritis	male	2.27	1.76	80.06	443
relief	Glomerulonephritis	female	2.45	0.9	131.4	2828
relief	Diabetic nephropathy	female	2.26	1.01	123.1	2334
relief	Diabetic nephropathy	male	2.05	2.47	120	429
relief	Diabetic nephropathy	female	2.12	1.51	92.5	575
relief	Glomerulonephritis	female	2.16	1.67	86.3	2979
death	Glomerulonephritis	male	2.52	2.04	130.6	4797
relief	Glomerulonephritis	female	2.29	1.4	78.1	477
relief	Glomerulonephritis	male	2.55	2.46	108.1	2007
relief	Hypertension	male	2.25	1.36	82.2	680
relief	unkown	female	2.16	1.95	105	351
relief	Diabetic nephropathy	female	2.06	2.06	120.1	638
give up treatment	Polycystic kidney disease	male	1.3	3.34	142.5	1218
relief	unkown	female	2.36	1.2	79.6	576
relief	Hypertension	male	2.45	2.06	77.3	4096
relief	Diabetic nephropathy	male	2.05	1.44	106.7	1338
relief	Glomerulonephritis	male	2.44	1.78	110.9	64
relief	unkown	female	2.07	2.59	130	29
relief	Glomerulonephritis	female	2.49	1.36	114	5051
relief	Glomerulonephritis	female	2.5	1.07	91.3	5512
transfered to peritoneal dialysis	unkown	female	2.37	1.51	130.2	37
relief	Glomerulonephritis	female	2.14	1.48	133	2044
death	Glomerulonephritis	female	2.24	2.27	91.8	2929
death	Diabetic nephropathy	female	2.23	1.37	145.2	2649
relief	Diabetic nephropathy	male	2.33	0.94	127.6	1466
death	Diabetic nephropathy	female	1.88	1.17	77.6	379
relief	Glomerulonephritis	female	2.75	2.66	112	2465
relief	Glomerulonephritis	male	2.65	2.58	96.4	446
relief	Glomerulonephritis	male	1.7	1.8	84.13	2839
relief	Glomerulonephritis	male	2.48	1.32	133.7	2202
relief	Glomerulonephritis	female	2.47	1.41	136	1179
relief	Glomerulonephritis	female	2.21	2.16	148.7	709
death	Glomerulonephritis	female	2.38	2.12	111.9	2532
relief	Glomerulonephritis	female	2.25	1.55	120.9	264
relief	Glomerulonephritis	female	2.77	2.48	130.7	2907
relief	Polycystic kidney disease	female	2.45	1.99	121	1736
relief	Hypertension	female	2.33	2.04	94.53	1431
relief	Hypertension	female	2.23	1.1	98.6	79
relief	Diabetic nephropathy	male	2.36	1.86	127	1783
death	Diabetic nephropathy	male	2.11	2.09	101	613
relief	Diabetic nephropathy	male	1.051	1.94	131.8	1186
relief	Glomerulonephritis	female	2.31	1.3	129.9	2090
relief	Hypertension	male	2.11	1.74	115.4	409
relief	Diabetic nephropathy	male	2.2	1.21	116	620
relief	Hypertension	male	2.48	2.01	124.4	320
relief	Polycystic kidney disease	male	2.35	1.92	97.1	2305
relief	Hypertension	male	2.11	1.54	107.3	1501
death	Diabetic nephropathy	female	2.48	1.27	122	913
relief	unkown	male	2.31	0.89	104	1033
relief	Glomerulonephritis	male	2.27	2.63	95.08	11
relief	Glomerulonephritis	female	2.3	1.2	123.2	25
death	Diabetic nephropathy	female	2.22	1.9	122.4	821
relief	Glomerulonephritis	female	2.14	1.73	76.3	858
relief	Glomerulonephritis	male	2.45	1.85	142.6	596
relief	Diabetic nephropathy	female	2.43	0.68	102.6	1078
death	Glomerulonephritis	female	2.51	2.22	85	1721
relief	Glomerulonephritis	male	2.26	1.37	142	173
relief	Diabetic nephropathy	female	2.12	1.5	124.3	214
relief	Glomerulonephritis	male	1.79	1.15	133.5	1354
death	Hypertension	female	2.11	2.48	149	557
relief	Hypertension	male	2.31	2.79	127.1	455
relief	unkown	female	2.23	0.75	117	6543
relief	Glomerulonephritis	male	2.38	1.77	104.9	114
relief	Glomerulonephritis	female	1.72	2	90.6	865
relief	Diabetic nephropathy	male	2.5	1.2	98.3	934
relief	Polycystic kidney disease	male	2.07	2.26	96	914
renal transplant	Glomerulonephritis	male	2	1.82	122.4	454
relief	Polycystic kidney disease	male	2	2	125	5258
relief	Hypertension	female	1.9	3	133.35	453
relief	Diabetic nephropathy	female	1.93	1.31	135.9	80
death	Glomerulonephritis	male	1.93	2.06	75.1	171
relief	Glomerulonephritis	female	2.86	1.88	117.1	3378
relief	Diabetic nephropathy	male	2.61	2.37	132.6	427
relief	Glomerulonephritis	female	2.47	1.8	148	2314
relief	Hypertension	female	2.14	1.76	131.4	309
death	Hypertension	female	2	0.6	82.72	3966
relief	Diabetic nephropathy	male	2.1	1.66	80.4	197
relief	Glomerulonephritis	male	1.72	1.53	137.7	8216
relief	Glomerulonephritis	female	2.18	1.12	95.0814	7943
relief	Diabetic nephropathy	female	2.1	2	90	262
renal transplant	Hypertension	male	3.13	1.4	81.7	1686
relief	Glomerulonephritis	female	2.26	0.62	79.2	2418
relief	Glomerulonephritis	female	2.09	1.39	134.7	1325
relief	Hypertension	female	2.06	2.06	123.9	341
relief	Diabetic nephropathy	male	1.96	2.04	76.2	1976
relief	unkown	female	1.84	1.32	99	2409
relief	Diabetic nephropathy	male	2.17	1.41	108	426
relief	Glomerulonephritis	female	2.11	1.21	91.64	3508
relief	Diabetic nephropathy	female	2.62	1.1	77.36	204
relief	Diabetic nephropathy	female	2.44	2.28	96.8	1420
relief	Diabetic nephropathy	male	2.18	1.3	136	2216
relief	Glomerulonephritis	male	2.46	1.83	125	347
death	Diabetic nephropathy	female	2.36	1.36	134.8	521
relief	Diabetic nephropathy	female	2.03	1.62	138.3	1454
relief	Glomerulonephritis	female	2.57	1.37	140	1512
relief	Hypertension	female	2.54	2.38	110.6	4351
relief	Hypertension	male	2.19	1.68	139.4	880
relief	Glomerulonephritis	male	2.21	1.86	148	60
relief	Glomerulonephritis	female	2.52	1.49	122.1	7426
relief	Glomerulonephritis	female	2.27	1.21	147	1159
relief	Diabetic nephropathy	male	2	1.32	79.34	81
death	unkown	female	2.42	2.05	108.1	156
death	Diabetic nephropathy	male	2.09	1.48	126.8	799
relief	Hypertension	male	1.74	1.88	92.2	2329
relief	Glomerulonephritis	female	2.15	1.04	81.3	1158
relief	Glomerulonephritis	female	2.29	2.39	138.1	2955
relief	Glomerulonephritis	male	2.05	1.48	137.9	1298
death	Diabetic nephropathy	female	2.16	1.7	120	46
relief	Diabetic nephropathy	male	2.31	1.18	130.4	911
relief	Glomerulonephritis	female	2.4	1.06	120.2	772
relief	Hypertension	female	2.34	2.18	90.3	252
relief	Diabetic nephropathy	male	1.92	0.55	92.93	452
death	Diabetic nephropathy	female	2.29	1.49	89.9	52
death	Glomerulonephritis	male	2.17	2.28	110.4	2564
death	Glomerulonephritis	male	2.89	2.25	139.6	879
relief	Glomerulonephritis	female	2.17	2.09	100.2	2808
relief	Diabetic nephropathy	female	2.15	1.74	102.5	625
transfered to peritoneal dialysis	unkown	male	2.73	1.26	138.4	10
death	Diabetic nephropathy	male	1.9	0.86	143	537
relief	Hypertension	female	2.19	2.44	130.7	288
relief	Polycystic kidney disease	male	2.25	0.97	147.4	2220
relief	Glomerulonephritis	female	2.86	1.16	114.8	2985
death	Hypertension	male	2.15	1.2	78	3290
relief	Glomerulonephritis	female	2.57	1.7	148	2126
relief	Glomerulonephritis	male	2.23	1.3	108.6	707
relief	Glomerulonephritis	female	2.42	1.04	107.8	737
relief	Polycystic kidney disease	female	1.98	1.65	147.6	689
relief	Glomerulonephritis	male	2.4	0.98	137.5	991
death	Diabetic nephropathy	male	2.13	1.05	116.7	711
relief	Polycystic kidney disease	male	2.17	1	132.1	2201
relief	Diabetic nephropathy	female	2.1	1.84	147.6	1391
death	Hypertension	female	2.48	1.02	137.3	1764
relief	Hypertension	female	2.37	2.05	140.5	1714
give up treatment	Hypertension	female	2.49	2.54	136.8	239
death	Diabetic nephropathy	female	2.2	1.67	86.7	993
death	Diabetic nephropathy	female	2.36	1.7	114.4	734
death	Diabetic nephropathy	male	2.07	1.76	136.2	882
relief	Diabetic nephropathy	male	2.28	2.24	122.9	794
death	Hypertension	male	1.87	1.65	149	1879
relief	Diabetic nephropathy	female	1.9	1.7	147.1	1450
relief	Glomerulonephritis	female	2.42	0.78	117.1	542
relief	Diabetic nephropathy	female	2.33	2.33	120	3441
relief	Diabetic nephropathy	male	2.14	1.45	96.06	180
relief	Glomerulonephritis	female	2.32	1.27	114	471
relief	Diabetic nephropathy	female	2.26	1.57	144.5	2678
relief	Glomerulonephritis	male	2.2	1.9	79.1	12
relief	unkown	female	2.14	0.91	120	1639
relief	Glomerulonephritis	female	2.18	1.71	102	40
relief	Hypertension	female	2.59	0.96	107.1	2678
relief	Glomerulonephritis	female	2.36	1.72	117.1	1766
relief	Polycystic kidney disease	male	1.76	1.75	90.7	1276
death	Diabetic nephropathy	male	2.09	1.62	149	782
give up treatment	Glomerulonephritis	male	2.39	2.98	76.7	43
relief	Glomerulonephritis	male	2.28	1.68	123.9	3109
death	Diabetic nephropathy	male	2.18	0.81	112.5	90
relief	Glomerulonephritis	male	2.02	1.65	101.9	967
relief	Diabetic nephropathy	male	2.18	2.36	112.7	959
relief	Hypertension	female	2.5	1.5	117.62	1059
death	Glomerulonephritis	female	2.25	1.84	146.3	1905
relief	unkown	male	2.58	1.81	98.3	1395
relief	Glomerulonephritis	female	2.87	1.72	94	2480
relief	Diabetic nephropathy	female	2.35	1.23	147	4072
death	Diabetic nephropathy	male	1.8	3.2	110.8	336
death	Glomerulonephritis	female	2.37	2.38	77.86	2256
relief	Hypertension	female	1.81	2.65	148.8	893
relief	Diabetic nephropathy	female	2.28	1.11	136.7	826
relief	Hypertension	female	2.49	1.55	108.2	652
relief	Glomerulonephritis	female	2.17	1.11	83	106
relief	Diabetic nephropathy	male	2.04	1.12	81	10
relief	Glomerulonephritis	female	2.36	0.73	96.8	2068
relief	Glomerulonephritis	male	2.54	1.35	101.2	1394
relief	Polycystic kidney disease	male	2.31	1.7	130.5	402
[truncated: 6,531 more rows]
